# Supplementary material for: The widespread nature of Pack-TYPE transposons reveals their importance for plant genome evolution
Source: PLoS Genet. 2022 Feb 24;18(2):e1010078. doi: 10.1371/journal.pgen.1010078 (PMC8903248; doi:10.1371/journal.pgen.1010078)
Supplement: S1 Table — Tab A. CACTA-like elements identified in Arabidopsis thaliana. Tab B. Pack-MULEs identified in rice by packFinder. Tab C. TIR sequences and parameters used to identify Pack-TYPE elements. Tab D. Elements identified with packFinder in O. sativa and Z. mais genomes using the TIRs in Tab C in S1 Table. Tab E. Number of elements identified by packFinder and their functional designations. Tab F. TEs used to produce the phylogenetic trees displayed in Fig 3. Tab G. The most abundant core TIR sequences (10 bp) in the maize and rice genomes (obtained with TIR-Learner), used to identify the expanded set of Pack-TYPE TEs in Tab H in S1 Table. Tab H. Elements identified with packFinder in the O. sativa and Z. mais genomes using TIR-Learner TIRs (Tab G in S1 Table). Tab I. Number of non-overlapping maize and rice loci captured by each Pack-TE identified by BLAST. Tab J. Enrichment analysis of the genes captured by Pack-TYPE TEs. Tab K. Number of Pack-TYPE TEs overlapping genes. (XLSX) [file pgen.1010078.s012.xlsx]

## Sheet: A
Tab A. CACTA-like elements identified in Arabidopsis thaliana.
Name: Unique element designation in the form: Genome-Superfamily-ID.
Chr / Start / End: Position in the Arabidopsis thaliana genome.
Width: Element size (bp)
Strand: Element direction (relative to the largest element of the TE cluster).
Cluster: TE cluster, assigned using VSEARCH (methods).
TSD: 3bp TSD sequence of the TE – all At-CACTA elements have identical TSDs.
Best BLAST Hit: The best (highest sequence coverage) BLAST hit for the TE.
Automated Designation: Functional designation (Autonomous, non-Pack, Pack-TYPE) assigned using BLAST .
Catoni et al. 2019: The previous designation given to the elements, if present.
Name	Chr	Start (bp)	End (bp)	Width (bp)	Strand	Cluster	TSD	Best BLAST Hit	Automated Designation	Catoni et al. 2019
At-CACTA-2	1	11302262	11310307	8046	+	10	TCT		Autonomous
At-CACTA-3	1	12016041	12020186	4146	-	23	AAA		Autonomous
At-CACTA-4	1	12626457	12630547	4091	+	23	ATT		Autonomous
At-CACTA-5	1	12942847	12947011	4165	-	10	CTA		Autonomous
At-CACTA-6	1	13131404	13143572	12169	+	2	TAT		Autonomous
At-CACTA-7	1	13734686	13743202	8517	-	2	TAT		Autonomous
At-CACTA-8	1	14590168	14598729	8562	-	2	CTC		Autonomous
At-CACTA-10	1	15867718	15872288	4571	+	23	AGG		Autonomous
At-CACTA-11	1	15901578	15903669	2092	+	28	AAT		non-Pack
At-CACTA-12	1	15950604	15958318	7715	+	6	ACA		Autonomous
At-CACTA-13	1	18154460	18163468	9009	+	2	ACA		Autonomous
At-CACTA-14	1	19675548	19680346	4799	+	22	TAC		Autonomous
At-CACTA-16	1	21608859	21610465	1607	-	39	TGT		non-Pack
At-CACTA-18	1	23096114	23097845	1732	+	39	AGT		non-Pack
At-CACTA-20	2	1326817	1330532	3716	-	10	TAA		Autonomous
At-CACTA-23	2	2678074	2685670	7597	-	2	ATG		Autonomous
At-CACTA-26	2	3785520	3794054	8535	+	10	ACG		Autonomous
At-CACTA-27	2	4162311	4169555	7245	+	14	CGA		Autonomous
At-CACTA-28	2	4385856	4394311	8456	+	10	TTT		Autonomous
At-CACTA-30	2	4646009	4647452	1444	-	35	ATA	AT3G33528.5	Pack-TYPE	1c
At-CACTA-32	2	4900803	4909281	8479	-	10	ATA		Autonomous
At-CACTA-33	2	4925182	4933932	8751	-	2	TTA		Autonomous
At-CACTA-34	2	5338034	5346286	8253	+	6	ATA		Autonomous
At-CACTA-35	2	5440527	5444575	4049	+	23	TCT		Autonomous
At-CACTA-36	2	5817351	5822205	4855	+	22	AGA		Autonomous
At-CACTA-37	2	6027027	6031165	4139	-	23	TAG		Autonomous
At-CACTA-38	2	6457326	6466662	9337	+	9	TTA		Autonomous
At-CACTA-39	2	14407894	14412410	4517	+	23	AGA		Autonomous
At-CACTA-43	3	10600829	10602346	1518	+	40	TGT		non-Pack
At-CACTA-45	3	11560702	11569513	8812	-	2	ATA		Autonomous
At-CACTA-47	3	11998395	12007880	9486	+	2	TAA		Autonomous
At-CACTA-48	3	12437686	12442726	5041	+	14	ATA		Autonomous
At-CACTA-49	3	12461860	12472012	10153	+	6	ATA		Autonomous
At-CACTA-50	3	13307746	13309453	1708	-	39	GGT		non-Pack
At-CACTA-52	3	13979547	13988266	8720	-	2	ATA		Autonomous
At-CACTA-53	3	14082296	14084561	2266	+	35	ATA	AT3G33528.5	Pack-TYPE	1b
At-CACTA-56	3	16901141	16904022	2882	+	28	ATG		non-Pack
At-CACTA-57	3	17106173	17115098	8926	+	2	ACT		Autonomous
At-CACTA-61	4	1016802	1021355	4554	+	23	CAT		Autonomous
At-CACTA-63	4	1838260	1846903	8644	+	2	TAC		Autonomous
At-CACTA-64	4	2208276	2212250	3975	-	23	GAA		Autonomous
At-CACTA-68	4	4358131	4360293	2163	+	35	GTG	AT4G07526.3	Pack-TYPE	1a
At-CACTA-69	4	4830280	4838847	8568	+	2	AAT		Autonomous
At-CACTA-70	4	4923967	4933251	9285	+	9	AAC		Autonomous
At-CACTA-71	4	4980205	4989222	9018	-	2	TGT		Autonomous
At-CACTA-72	4	6183611	6185141	1531	+	39	ATG		non-Pack
At-CACTA-74	5	6348990	6351608	2619	+	6	TGT		Autonomous
At-CACTA-76	5	10139892	10148454	8563	+	2	TTG		Autonomous
At-CACTA-77	5	10945834	10954123	8290	-	2	ATA		Autonomous
At-CACTA-80	5	12381356	12381991	636	+	2	TAT		non-Pack
At-CACTA-81	5	18193416	18202052	8637	-	2	TAT		Autonomous
At-CACTA-82	5	20147651	20149167	1517	-	40	AGT		non-Pack
At-CACTA-83	5	20579974	20582448	2475	+	31	TTA	AT5G50562.1	Pack-TYPE	4a
At-CACTA-84	5	20613316	20615790	2475	+	31	TTA	AT5G50562.1	Pack-TYPE	4b

## Sheet: B
Tab B. Pack-MULEs identified in rice by packFinder.
Sequence	Start (bp)	End (bp)	Width (bp)	Family
NC_029256.1 Oryza sativa Japonica Group cultivar Nipponbare chromosome 1, IRGSP-1.0	30292	30684	393	Os0086
NC_029256.1 Oryza sativa Japonica Group cultivar Nipponbare chromosome 1, IRGSP-1.0	56647	58157	1510	Os0222
NC_029256.1 Oryza sativa Japonica Group cultivar Nipponbare chromosome 1, IRGSP-1.0	66339	67525	1187	Os1693
NC_029256.1 Oryza sativa Japonica Group cultivar Nipponbare chromosome 1, IRGSP-1.0	184502	186070	1569	Os0243
NC_029256.1 Oryza sativa Japonica Group cultivar Nipponbare chromosome 1, IRGSP-1.0	219325	221162	1837	Os0037
NC_029256.1 Oryza sativa Japonica Group cultivar Nipponbare chromosome 1, IRGSP-1.0	292573	294383	1810	Os0037
NC_029256.1 Oryza sativa Japonica Group cultivar Nipponbare chromosome 1, IRGSP-1.0	313281	314322	1042	Os0610
NC_029256.1 Oryza sativa Japonica Group cultivar Nipponbare chromosome 1, IRGSP-1.0	405790	406282	493	Os0235
NC_029256.1 Oryza sativa Japonica Group cultivar Nipponbare chromosome 1, IRGSP-1.0	426043	426355	313	Os0335
NC_029256.1 Oryza sativa Japonica Group cultivar Nipponbare chromosome 1, IRGSP-1.0	495717	497466	1749	Os0037
NC_029256.1 Oryza sativa Japonica Group cultivar Nipponbare chromosome 1, IRGSP-1.0	501144	501908	765	Os0089
NC_029256.1 Oryza sativa Japonica Group cultivar Nipponbare chromosome 1, IRGSP-1.0	507320	508686	1367	Os0105
NC_029256.1 Oryza sativa Japonica Group cultivar Nipponbare chromosome 1, IRGSP-1.0	530720	531198	479	Os0089
NC_029256.1 Oryza sativa Japonica Group cultivar Nipponbare chromosome 1, IRGSP-1.0	547056	549055	2000	Os0177
NC_029256.1 Oryza sativa Japonica Group cultivar Nipponbare chromosome 1, IRGSP-1.0	584464	585685	1222	Os2537
NC_029256.1 Oryza sativa Japonica Group cultivar Nipponbare chromosome 1, IRGSP-1.0	597179	597523	345	Os0085
NC_029256.1 Oryza sativa Japonica Group cultivar Nipponbare chromosome 1, IRGSP-1.0	678432	685188	6757	Os0177
NC_029256.1 Oryza sativa Japonica Group cultivar Nipponbare chromosome 1, IRGSP-1.0	726798	727482	685	Os0177
NC_029256.1 Oryza sativa Japonica Group cultivar Nipponbare chromosome 1, IRGSP-1.0	762898	763425	528	Os2701
NC_029256.1 Oryza sativa Japonica Group cultivar Nipponbare chromosome 1, IRGSP-1.0	763834	764423	590	Os0177
NC_029256.1 Oryza sativa Japonica Group cultivar Nipponbare chromosome 1, IRGSP-1.0	848129	849924	1795	Os0949
NC_029256.1 Oryza sativa Japonica Group cultivar Nipponbare chromosome 1, IRGSP-1.0	870047	871059	1012	Os0949
NC_029256.1 Oryza sativa Japonica Group cultivar Nipponbare chromosome 1, IRGSP-1.0	871243	871858	616	Os0177
NC_029256.1 Oryza sativa Japonica Group cultivar Nipponbare chromosome 1, IRGSP-1.0	904714	911658	6944	Os0037
NC_029256.1 Oryza sativa Japonica Group cultivar Nipponbare chromosome 1, IRGSP-1.0	997347	997689	343	Os0085
NC_029256.1 Oryza sativa Japonica Group cultivar Nipponbare chromosome 1, IRGSP-1.0	1055484	1055882	399	Os0086
NC_029256.1 Oryza sativa Japonica Group cultivar Nipponbare chromosome 1, IRGSP-1.0	1061820	1062763	944	Os0659
NC_029256.1 Oryza sativa Japonica Group cultivar Nipponbare chromosome 1, IRGSP-1.0	1251574	1252849	1275	Os0053
NC_029256.1 Oryza sativa Japonica Group cultivar Nipponbare chromosome 1, IRGSP-1.0	1283878	1284445	568	Os0105
NC_029256.1 Oryza sativa Japonica Group cultivar Nipponbare chromosome 1, IRGSP-1.0	1319953	1320575	623	Os0297
NC_029256.1 Oryza sativa Japonica Group cultivar Nipponbare chromosome 1, IRGSP-1.0	1420413	1420758	346	Os0297
NC_029256.1 Oryza sativa Japonica Group cultivar Nipponbare chromosome 1, IRGSP-1.0	1515292	1515692	401	Os0087
NC_029256.1 Oryza sativa Japonica Group cultivar Nipponbare chromosome 1, IRGSP-1.0	1521817	1522175	359	Os0348
NC_029256.1 Oryza sativa Japonica Group cultivar Nipponbare chromosome 1, IRGSP-1.0	1522709	1523261	553	Os0220
NC_029256.1 Oryza sativa Japonica Group cultivar Nipponbare chromosome 1, IRGSP-1.0	1620956	1621545	590	Os0120
NC_029256.1 Oryza sativa Japonica Group cultivar Nipponbare chromosome 1, IRGSP-1.0	1742040	1743269	1229	Os0037
NC_029256.1 Oryza sativa Japonica Group cultivar Nipponbare chromosome 1, IRGSP-1.0	1769039	1769704	666	Os0874
NC_029256.1 Oryza sativa Japonica Group cultivar Nipponbare chromosome 1, IRGSP-1.0	1791628	1792329	702	Os0949
NC_029256.1 Oryza sativa Japonica Group cultivar Nipponbare chromosome 1, IRGSP-1.0	1849204	1849730	527	Os0086
NC_029256.1 Oryza sativa Japonica Group cultivar Nipponbare chromosome 1, IRGSP-1.0	1926356	1927776	1420	Os0037
NC_029256.1 Oryza sativa Japonica Group cultivar Nipponbare chromosome 1, IRGSP-1.0	1932439	1933742	1303	Os2537
NC_029256.1 Oryza sativa Japonica Group cultivar Nipponbare chromosome 1, IRGSP-1.0	1973027	1973644	618	Os0230
NC_029256.1 Oryza sativa Japonica Group cultivar Nipponbare chromosome 1, IRGSP-1.0	1987500	1987986	487	Os0297
NC_029256.1 Oryza sativa Japonica Group cultivar Nipponbare chromosome 1, IRGSP-1.0	2004188	2005557	1370	Os1838
NC_029256.1 Oryza sativa Japonica Group cultivar Nipponbare chromosome 1, IRGSP-1.0	2038752	2040432	1680	Os2580
NC_029256.1 Oryza sativa Japonica Group cultivar Nipponbare chromosome 1, IRGSP-1.0	2041204	2042008	805	Os1428
NC_029256.1 Oryza sativa Japonica Group cultivar Nipponbare chromosome 1, IRGSP-1.0	2125977	2128541	2565	Os2537
NC_029256.1 Oryza sativa Japonica Group cultivar Nipponbare chromosome 1, IRGSP-1.0	2150578	2159893	9316	Os0138
NC_029256.1 Oryza sativa Japonica Group cultivar Nipponbare chromosome 1, IRGSP-1.0	2237624	2238296	673	Os1327
NC_029256.1 Oryza sativa Japonica Group cultivar Nipponbare chromosome 1, IRGSP-1.0	2298685	2306373	7689	Os0177
NC_029256.1 Oryza sativa Japonica Group cultivar Nipponbare chromosome 1, IRGSP-1.0	2344343	2344695	353	Os0084
NC_029256.1 Oryza sativa Japonica Group cultivar Nipponbare chromosome 1, IRGSP-1.0	2419387	2420560	1174	Os2537
NC_029256.1 Oryza sativa Japonica Group cultivar Nipponbare chromosome 1, IRGSP-1.0	2458851	2459362	512	Os0089
NC_029256.1 Oryza sativa Japonica Group cultivar Nipponbare chromosome 1, IRGSP-1.0	2479398	2480521	1124	Os0949
NC_029256.1 Oryza sativa Japonica Group cultivar Nipponbare chromosome 1, IRGSP-1.0	2499035	2499591	557	Os0120
NC_029256.1 Oryza sativa Japonica Group cultivar Nipponbare chromosome 1, IRGSP-1.0	2503381	2504122	742	Os0089
NC_029256.1 Oryza sativa Japonica Group cultivar Nipponbare chromosome 1, IRGSP-1.0	2553031	2553410	380	Os0086
NC_029256.1 Oryza sativa Japonica Group cultivar Nipponbare chromosome 1, IRGSP-1.0	2651064	2652443	1379	Os0284
NC_029256.1 Oryza sativa Japonica Group cultivar Nipponbare chromosome 1, IRGSP-1.0	2663443	2664853	1411	Os0037
NC_029256.1 Oryza sativa Japonica Group cultivar Nipponbare chromosome 1, IRGSP-1.0	2774643	2775921	1279	Os0105
NC_029256.1 Oryza sativa Japonica Group cultivar Nipponbare chromosome 1, IRGSP-1.0	2989452	2997976	8525	Os0177
NC_029256.1 Oryza sativa Japonica Group cultivar Nipponbare chromosome 1, IRGSP-1.0	3053485	3053937	453	Os0208
NC_029256.1 Oryza sativa Japonica Group cultivar Nipponbare chromosome 1, IRGSP-1.0	3066894	3067213	320	Os0385
NC_029256.1 Oryza sativa Japonica Group cultivar Nipponbare chromosome 1, IRGSP-1.0	3239140	3241631	2491	Os0284
NC_029256.1 Oryza sativa Japonica Group cultivar Nipponbare chromosome 1, IRGSP-1.0	3265576	3269579	4004	Os3566
NC_029256.1 Oryza sativa Japonica Group cultivar Nipponbare chromosome 1, IRGSP-1.0	3301084	3301708	625	Os0230
NC_029256.1 Oryza sativa Japonica Group cultivar Nipponbare chromosome 1, IRGSP-1.0	3308595	3309374	780	Os3364
NC_029256.1 Oryza sativa Japonica Group cultivar Nipponbare chromosome 1, IRGSP-1.0	3391502	3394536	3034	Os2580
NC_029256.1 Oryza sativa Japonica Group cultivar Nipponbare chromosome 1, IRGSP-1.0	3429829	3431496	1667	Os3337
NC_029256.1 Oryza sativa Japonica Group cultivar Nipponbare chromosome 1, IRGSP-1.0	3574444	3576367	1923	Os2580
NC_029256.1 Oryza sativa Japonica Group cultivar Nipponbare chromosome 1, IRGSP-1.0	3596271	3597804	1533	Os2580
NC_029256.1 Oryza sativa Japonica Group cultivar Nipponbare chromosome 1, IRGSP-1.0	3651464	3652241	778	Os0243
NC_029256.1 Oryza sativa Japonica Group cultivar Nipponbare chromosome 1, IRGSP-1.0	3744643	3746091	1448	Os0037
NC_029256.1 Oryza sativa Japonica Group cultivar Nipponbare chromosome 1, IRGSP-1.0	3786942	3788653	1711	Os0037
NC_029256.1 Oryza sativa Japonica Group cultivar Nipponbare chromosome 1, IRGSP-1.0	3837713	3838102	390	Os0087
NC_029256.1 Oryza sativa Japonica Group cultivar Nipponbare chromosome 1, IRGSP-1.0	3907868	3908364	497	Os1428
NC_029256.1 Oryza sativa Japonica Group cultivar Nipponbare chromosome 1, IRGSP-1.0	3911942	3912675	734	Os0089
NC_029256.1 Oryza sativa Japonica Group cultivar Nipponbare chromosome 1, IRGSP-1.0	3944272	3944667	396	Os0378
NC_029256.1 Oryza sativa Japonica Group cultivar Nipponbare chromosome 1, IRGSP-1.0	4040723	4044225	3503	Os0086
NC_029256.1 Oryza sativa Japonica Group cultivar Nipponbare chromosome 1, IRGSP-1.0	4063104	4076796	13693	Os0623
NC_029256.1 Oryza sativa Japonica Group cultivar Nipponbare chromosome 1, IRGSP-1.0	4283729	4289064	5335	Os2580
NC_029256.1 Oryza sativa Japonica Group cultivar Nipponbare chromosome 1, IRGSP-1.0	4403225	4403768	544	Os0301
NC_029256.1 Oryza sativa Japonica Group cultivar Nipponbare chromosome 1, IRGSP-1.0	4458156	4458919	764	Os0243
NC_029256.1 Oryza sativa Japonica Group cultivar Nipponbare chromosome 1, IRGSP-1.0	4522161	4523485	1325	Os0037
NC_029256.1 Oryza sativa Japonica Group cultivar Nipponbare chromosome 1, IRGSP-1.0	4575167	4576616	1450	Os1571
NC_029256.1 Oryza sativa Japonica Group cultivar Nipponbare chromosome 1, IRGSP-1.0	4659645	4660972	1327	Os1617
NC_029256.1 Oryza sativa Japonica Group cultivar Nipponbare chromosome 1, IRGSP-1.0	4693243	4701872	8630	Os0385
NC_029256.1 Oryza sativa Japonica Group cultivar Nipponbare chromosome 1, IRGSP-1.0	4758092	4759522	1431	Os3337
NC_029256.1 Oryza sativa Japonica Group cultivar Nipponbare chromosome 1, IRGSP-1.0	4759671	4760981	1310	Os2537
NC_029256.1 Oryza sativa Japonica Group cultivar Nipponbare chromosome 1, IRGSP-1.0	4807729	4809562	1833	Os0037
NC_029256.1 Oryza sativa Japonica Group cultivar Nipponbare chromosome 1, IRGSP-1.0	4839499	4846219	6721	Os0177
NC_029256.1 Oryza sativa Japonica Group cultivar Nipponbare chromosome 1, IRGSP-1.0	4847807	4848592	786	Os0218
NC_029256.1 Oryza sativa Japonica Group cultivar Nipponbare chromosome 1, IRGSP-1.0	4957478	4958326	849	Os0116
NC_029256.1 Oryza sativa Japonica Group cultivar Nipponbare chromosome 1, IRGSP-1.0	4978663	4980566	1903	Os2580
NC_029256.1 Oryza sativa Japonica Group cultivar Nipponbare chromosome 1, IRGSP-1.0	4997199	4998469	1271	Os0335
NC_029256.1 Oryza sativa Japonica Group cultivar Nipponbare chromosome 1, IRGSP-1.0	5090704	5091232	529	Os0120
NC_029256.1 Oryza sativa Japonica Group cultivar Nipponbare chromosome 1, IRGSP-1.0	5143403	5144802	1400	Os1838
NC_029256.1 Oryza sativa Japonica Group cultivar Nipponbare chromosome 1, IRGSP-1.0	5168970	5169380	411	Os0659
NC_029256.1 Oryza sativa Japonica Group cultivar Nipponbare chromosome 1, IRGSP-1.0	5173872	5174459	588	Os2537
NC_029256.1 Oryza sativa Japonica Group cultivar Nipponbare chromosome 1, IRGSP-1.0	5176127	5185339	9213	Os0105
NC_029256.1 Oryza sativa Japonica Group cultivar Nipponbare chromosome 1, IRGSP-1.0	5232910	5234251	1341	Os0166
NC_029256.1 Oryza sativa Japonica Group cultivar Nipponbare chromosome 1, IRGSP-1.0	5340264	5341105	842	Os0220
NC_029256.1 Oryza sativa Japonica Group cultivar Nipponbare chromosome 1, IRGSP-1.0	5378838	5379907	1070	Os0166
NC_029256.1 Oryza sativa Japonica Group cultivar Nipponbare chromosome 1, IRGSP-1.0	5386522	5388400	1878	Os0205
NC_029256.1 Oryza sativa Japonica Group cultivar Nipponbare chromosome 1, IRGSP-1.0	5403262	5404985	1723	Os2580
NC_029256.1 Oryza sativa Japonica Group cultivar Nipponbare chromosome 1, IRGSP-1.0	5659049	5659565	517	Os0301
NC_029256.1 Oryza sativa Japonica Group cultivar Nipponbare chromosome 1, IRGSP-1.0	5746100	5746758	659	Os1428
NC_029256.1 Oryza sativa Japonica Group cultivar Nipponbare chromosome 1, IRGSP-1.0	5803086	5807883	4798	Os0949
NC_029256.1 Oryza sativa Japonica Group cultivar Nipponbare chromosome 1, IRGSP-1.0	5813662	5814285	624	Os0230
NC_029256.1 Oryza sativa Japonica Group cultivar Nipponbare chromosome 1, IRGSP-1.0	5833170	5834850	1680	Os0037
NC_029256.1 Oryza sativa Japonica Group cultivar Nipponbare chromosome 1, IRGSP-1.0	5854201	5854878	678	Os0124
NC_029256.1 Oryza sativa Japonica Group cultivar Nipponbare chromosome 1, IRGSP-1.0	5866890	5868709	1819	Os0037
NC_029256.1 Oryza sativa Japonica Group cultivar Nipponbare chromosome 1, IRGSP-1.0	5883729	5885030	1302	Os0037
NC_029256.1 Oryza sativa Japonica Group cultivar Nipponbare chromosome 1, IRGSP-1.0	5888716	5889287	572	Os0120
NC_029256.1 Oryza sativa Japonica Group cultivar Nipponbare chromosome 1, IRGSP-1.0	5910099	5911526	1428	Os0874
NC_029256.1 Oryza sativa Japonica Group cultivar Nipponbare chromosome 1, IRGSP-1.0	5989806	5990197	392	Os0087
NC_029256.1 Oryza sativa Japonica Group cultivar Nipponbare chromosome 1, IRGSP-1.0	6015288	6016195	908	Os3606
NC_029256.1 Oryza sativa Japonica Group cultivar Nipponbare chromosome 1, IRGSP-1.0	6072560	6073499	940	Os1057
NC_029256.1 Oryza sativa Japonica Group cultivar Nipponbare chromosome 1, IRGSP-1.0	6106227	6106584	358	Os0086
NC_029256.1 Oryza sativa Japonica Group cultivar Nipponbare chromosome 1, IRGSP-1.0	6133182	6133942	761	Os0243
NC_029256.1 Oryza sativa Japonica Group cultivar Nipponbare chromosome 1, IRGSP-1.0	6143122	6143510	389	Os0086
NC_029256.1 Oryza sativa Japonica Group cultivar Nipponbare chromosome 1, IRGSP-1.0	6181104	6182788	1684	Os0037
NC_029256.1 Oryza sativa Japonica Group cultivar Nipponbare chromosome 1, IRGSP-1.0	6228684	6229066	383	Os0098
NC_029256.1 Oryza sativa Japonica Group cultivar Nipponbare chromosome 1, IRGSP-1.0	6239771	6241160	1390	Os0037
NC_029256.1 Oryza sativa Japonica Group cultivar Nipponbare chromosome 1, IRGSP-1.0	6293814	6294142	329	Os0177
NC_029256.1 Oryza sativa Japonica Group cultivar Nipponbare chromosome 1, IRGSP-1.0	6297826	6301637	3812	Os0893
NC_029256.1 Oryza sativa Japonica Group cultivar Nipponbare chromosome 1, IRGSP-1.0	6306368	6307716	1349	Os0037
NC_029256.1 Oryza sativa Japonica Group cultivar Nipponbare chromosome 1, IRGSP-1.0	6367134	6368854	1720	Os0037
NC_029256.1 Oryza sativa Japonica Group cultivar Nipponbare chromosome 1, IRGSP-1.0	6368898	6370698	1800	Os0037
NC_029256.1 Oryza sativa Japonica Group cultivar Nipponbare chromosome 1, IRGSP-1.0	6394052	6395657	1605	Os0037
NC_029256.1 Oryza sativa Japonica Group cultivar Nipponbare chromosome 1, IRGSP-1.0	6395674	6396020	347	Os2537
NC_029256.1 Oryza sativa Japonica Group cultivar Nipponbare chromosome 1, IRGSP-1.0	6420635	6421025	391	Os0378
NC_029256.1 Oryza sativa Japonica Group cultivar Nipponbare chromosome 1, IRGSP-1.0	6538801	6539783	982	Os0205
NC_029256.1 Oryza sativa Japonica Group cultivar Nipponbare chromosome 1, IRGSP-1.0	6545943	6555095	9153	Os0177
NC_029256.1 Oryza sativa Japonica Group cultivar Nipponbare chromosome 1, IRGSP-1.0	6582557	6582893	337	Os0086
NC_029256.1 Oryza sativa Japonica Group cultivar Nipponbare chromosome 1, IRGSP-1.0	6604016	6604527	512	Os0314
NC_029256.1 Oryza sativa Japonica Group cultivar Nipponbare chromosome 1, IRGSP-1.0	6616404	6618374	1970	Os0037
NC_029256.1 Oryza sativa Japonica Group cultivar Nipponbare chromosome 1, IRGSP-1.0	6645424	6646843	1419	Os0037
NC_029256.1 Oryza sativa Japonica Group cultivar Nipponbare chromosome 1, IRGSP-1.0	6687647	6688171	525	Os3601
NC_029256.1 Oryza sativa Japonica Group cultivar Nipponbare chromosome 1, IRGSP-1.0	6721968	6723392	1424	Os0205
NC_029256.1 Oryza sativa Japonica Group cultivar Nipponbare chromosome 1, IRGSP-1.0	6844761	6845310	550	Os0314
NC_029256.1 Oryza sativa Japonica Group cultivar Nipponbare chromosome 1, IRGSP-1.0	6887762	6888439	678	Os0220
NC_029256.1 Oryza sativa Japonica Group cultivar Nipponbare chromosome 1, IRGSP-1.0	6924210	6924807	598	Os1428
NC_029256.1 Oryza sativa Japonica Group cultivar Nipponbare chromosome 1, IRGSP-1.0	6943252	6944666	1414	Os0949
NC_029256.1 Oryza sativa Japonica Group cultivar Nipponbare chromosome 1, IRGSP-1.0	7146523	7147265	743	Os0243
NC_029256.1 Oryza sativa Japonica Group cultivar Nipponbare chromosome 1, IRGSP-1.0	7214739	7216303	1564	Os0037
NC_029256.1 Oryza sativa Japonica Group cultivar Nipponbare chromosome 1, IRGSP-1.0	7220016	7220896	881	Os0378
NC_029256.1 Oryza sativa Japonica Group cultivar Nipponbare chromosome 1, IRGSP-1.0	7230372	7231347	976	Os0709
NC_029256.1 Oryza sativa Japonica Group cultivar Nipponbare chromosome 1, IRGSP-1.0	7249630	7259290	9661	Os0385
NC_029256.1 Oryza sativa Japonica Group cultivar Nipponbare chromosome 1, IRGSP-1.0	7262592	7264389	1797	Os0037
NC_029256.1 Oryza sativa Japonica Group cultivar Nipponbare chromosome 1, IRGSP-1.0	7299563	7301049	1487	Os0105
NC_029256.1 Oryza sativa Japonica Group cultivar Nipponbare chromosome 1, IRGSP-1.0	7398854	7400022	1169	Os2580
NC_029256.1 Oryza sativa Japonica Group cultivar Nipponbare chromosome 1, IRGSP-1.0	7436471	7437203	733	Os2154
NC_029256.1 Oryza sativa Japonica Group cultivar Nipponbare chromosome 1, IRGSP-1.0	7494476	7494790	315	Os0297
NC_029256.1 Oryza sativa Japonica Group cultivar Nipponbare chromosome 1, IRGSP-1.0	7504091	7504493	403	Os0086
NC_029256.1 Oryza sativa Japonica Group cultivar Nipponbare chromosome 1, IRGSP-1.0	7525049	7526571	1522	Os2580
NC_029256.1 Oryza sativa Japonica Group cultivar Nipponbare chromosome 1, IRGSP-1.0	7656952	7659155	2203	Os0037
NC_029256.1 Oryza sativa Japonica Group cultivar Nipponbare chromosome 1, IRGSP-1.0	7660561	7662182	1621	Os0166
NC_029256.1 Oryza sativa Japonica Group cultivar Nipponbare chromosome 1, IRGSP-1.0	7709173	7709840	668	Os1030
NC_029256.1 Oryza sativa Japonica Group cultivar Nipponbare chromosome 1, IRGSP-1.0	7710332	7712187	1855	Os0037
NC_029256.1 Oryza sativa Japonica Group cultivar Nipponbare chromosome 1, IRGSP-1.0	7724045	7725506	1461	Os0037
NC_029256.1 Oryza sativa Japonica Group cultivar Nipponbare chromosome 1, IRGSP-1.0	7870629	7873062	2434	Os0166
NC_029256.1 Oryza sativa Japonica Group cultivar Nipponbare chromosome 1, IRGSP-1.0	7873440	7874574	1135	Os0166
NC_029256.1 Oryza sativa Japonica Group cultivar Nipponbare chromosome 1, IRGSP-1.0	7900789	7901152	364	Os0312
NC_029256.1 Oryza sativa Japonica Group cultivar Nipponbare chromosome 1, IRGSP-1.0	7912061	7912441	381	Os0086
NC_029256.1 Oryza sativa Japonica Group cultivar Nipponbare chromosome 1, IRGSP-1.0	7921303	7922533	1231	Os0297
NC_029256.1 Oryza sativa Japonica Group cultivar Nipponbare chromosome 1, IRGSP-1.0	8006104	8010168	4065	Os0177
NC_029256.1 Oryza sativa Japonica Group cultivar Nipponbare chromosome 1, IRGSP-1.0	8040714	8042455	1741	Os0949
NC_029256.1 Oryza sativa Japonica Group cultivar Nipponbare chromosome 1, IRGSP-1.0	8056901	8058584	1683	Os2537
NC_029256.1 Oryza sativa Japonica Group cultivar Nipponbare chromosome 1, IRGSP-1.0	8155290	8156149	860	Os2580
NC_029256.1 Oryza sativa Japonica Group cultivar Nipponbare chromosome 1, IRGSP-1.0	8200468	8201783	1316	Os0949
NC_029256.1 Oryza sativa Japonica Group cultivar Nipponbare chromosome 1, IRGSP-1.0	8207312	8207885	574	Os0301
NC_029256.1 Oryza sativa Japonica Group cultivar Nipponbare chromosome 1, IRGSP-1.0	8243150	8244491	1341	Os0037
NC_029256.1 Oryza sativa Japonica Group cultivar Nipponbare chromosome 1, IRGSP-1.0	8265624	8268490	2867	Os3337
NC_029256.1 Oryza sativa Japonica Group cultivar Nipponbare chromosome 1, IRGSP-1.0	8289678	8290953	1276	Os1129
NC_029256.1 Oryza sativa Japonica Group cultivar Nipponbare chromosome 1, IRGSP-1.0	8304081	8311289	7209	Os0385
NC_029256.1 Oryza sativa Japonica Group cultivar Nipponbare chromosome 1, IRGSP-1.0	8340175	8341410	1236	Os0053
NC_029256.1 Oryza sativa Japonica Group cultivar Nipponbare chromosome 1, IRGSP-1.0	8378513	8378866	354	Os0284
NC_029256.1 Oryza sativa Japonica Group cultivar Nipponbare chromosome 1, IRGSP-1.0	8530311	8534441	4131	Os0284
NC_029256.1 Oryza sativa Japonica Group cultivar Nipponbare chromosome 1, IRGSP-1.0	8584617	8585774	1157	Os3601
NC_029256.1 Oryza sativa Japonica Group cultivar Nipponbare chromosome 1, IRGSP-1.0	8636351	8641819	5468	Os0205
NC_029256.1 Oryza sativa Japonica Group cultivar Nipponbare chromosome 1, IRGSP-1.0	8669316	8670068	753	Os0166
NC_029256.1 Oryza sativa Japonica Group cultivar Nipponbare chromosome 1, IRGSP-1.0	8673653	8674803	1150	Os0205
NC_029256.1 Oryza sativa Japonica Group cultivar Nipponbare chromosome 1, IRGSP-1.0	8700218	8701091	874	Os0284
NC_029256.1 Oryza sativa Japonica Group cultivar Nipponbare chromosome 1, IRGSP-1.0	8714511	8717420	2909	Os0037
NC_029256.1 Oryza sativa Japonica Group cultivar Nipponbare chromosome 1, IRGSP-1.0	8715182	8716274	1092	Os1693
NC_029256.1 Oryza sativa Japonica Group cultivar Nipponbare chromosome 1, IRGSP-1.0	8774642	8781446	6805	Os0177
NC_029256.1 Oryza sativa Japonica Group cultivar Nipponbare chromosome 1, IRGSP-1.0	8804287	8809357	5071	Os0177
NC_029256.1 Oryza sativa Japonica Group cultivar Nipponbare chromosome 1, IRGSP-1.0	8850588	8851060	473	Os0222
NC_029256.1 Oryza sativa Japonica Group cultivar Nipponbare chromosome 1, IRGSP-1.0	8877806	8878341	536	Os0089
NC_029256.1 Oryza sativa Japonica Group cultivar Nipponbare chromosome 1, IRGSP-1.0	9049054	9049447	394	Os0086
NC_029256.1 Oryza sativa Japonica Group cultivar Nipponbare chromosome 1, IRGSP-1.0	9073827	9074252	426	Os0218
NC_029256.1 Oryza sativa Japonica Group cultivar Nipponbare chromosome 1, IRGSP-1.0	9121459	9122828	1370	Os0105
NC_029256.1 Oryza sativa Japonica Group cultivar Nipponbare chromosome 1, IRGSP-1.0	9141462	9142019	558	Os0557
NC_029256.1 Oryza sativa Japonica Group cultivar Nipponbare chromosome 1, IRGSP-1.0	9176009	9176906	897	Os3602
NC_029256.1 Oryza sativa Japonica Group cultivar Nipponbare chromosome 1, IRGSP-1.0	9204811	9205147	337	Os0086
NC_029256.1 Oryza sativa Japonica Group cultivar Nipponbare chromosome 1, IRGSP-1.0	9279170	9282621	3452	Os0177
NC_029256.1 Oryza sativa Japonica Group cultivar Nipponbare chromosome 1, IRGSP-1.0	9324394	9325125	732	Os0220
NC_029256.1 Oryza sativa Japonica Group cultivar Nipponbare chromosome 1, IRGSP-1.0	9334275	9335735	1461	Os0166
NC_029256.1 Oryza sativa Japonica Group cultivar Nipponbare chromosome 1, IRGSP-1.0	9344608	9346307	1699	Os0037
NC_029256.1 Oryza sativa Japonica Group cultivar Nipponbare chromosome 1, IRGSP-1.0	9451805	9452574	770	Os0659
NC_029256.1 Oryza sativa Japonica Group cultivar Nipponbare chromosome 1, IRGSP-1.0	9452900	9453615	716	Os0116
NC_029256.1 Oryza sativa Japonica Group cultivar Nipponbare chromosome 1, IRGSP-1.0	9518274	9518825	552	Os2316
NC_029256.1 Oryza sativa Japonica Group cultivar Nipponbare chromosome 1, IRGSP-1.0	9545497	9546372	876	Os2537
NC_029256.1 Oryza sativa Japonica Group cultivar Nipponbare chromosome 1, IRGSP-1.0	9548286	9548664	379	Os0098
NC_029256.1 Oryza sativa Japonica Group cultivar Nipponbare chromosome 1, IRGSP-1.0	9642433	9644101	1669	Os0284
NC_029256.1 Oryza sativa Japonica Group cultivar Nipponbare chromosome 1, IRGSP-1.0	9685628	9686398	771	Os2403
NC_029256.1 Oryza sativa Japonica Group cultivar Nipponbare chromosome 1, IRGSP-1.0	9727461	9728764	1303	Os0166
NC_029256.1 Oryza sativa Japonica Group cultivar Nipponbare chromosome 1, IRGSP-1.0	9762805	9763263	459	Os0138
NC_029256.1 Oryza sativa Japonica Group cultivar Nipponbare chromosome 1, IRGSP-1.0	9764071	9764770	700	Os2580
NC_029256.1 Oryza sativa Japonica Group cultivar Nipponbare chromosome 1, IRGSP-1.0	9767331	9767883	553	Os0089
NC_029256.1 Oryza sativa Japonica Group cultivar Nipponbare chromosome 1, IRGSP-1.0	9795266	9796380	1114	Os0284
NC_029256.1 Oryza sativa Japonica Group cultivar Nipponbare chromosome 1, IRGSP-1.0	9822913	9826332	3420	Os1230
NC_029256.1 Oryza sativa Japonica Group cultivar Nipponbare chromosome 1, IRGSP-1.0	9912180	9913026	847	Os0138
NC_029256.1 Oryza sativa Japonica Group cultivar Nipponbare chromosome 1, IRGSP-1.0	9922162	9922508	347	Os0086
NC_029256.1 Oryza sativa Japonica Group cultivar Nipponbare chromosome 1, IRGSP-1.0	9953927	9955777	1850	Os0222
NC_029256.1 Oryza sativa Japonica Group cultivar Nipponbare chromosome 1, IRGSP-1.0	10125334	10125724	391	Os0086
NC_029256.1 Oryza sativa Japonica Group cultivar Nipponbare chromosome 1, IRGSP-1.0	10154776	10157897	3122	Os3034
NC_029256.1 Oryza sativa Japonica Group cultivar Nipponbare chromosome 1, IRGSP-1.0	10171625	10172532	908	Os0103
NC_029256.1 Oryza sativa Japonica Group cultivar Nipponbare chromosome 1, IRGSP-1.0	10211214	10212903	1689	Os0037
NC_029256.1 Oryza sativa Japonica Group cultivar Nipponbare chromosome 1, IRGSP-1.0	10240887	10242319	1432	Os0166
NC_029256.1 Oryza sativa Japonica Group cultivar Nipponbare chromosome 1, IRGSP-1.0	10259713	10261002	1290	Os0166
NC_029256.1 Oryza sativa Japonica Group cultivar Nipponbare chromosome 1, IRGSP-1.0	10288652	10290576	1924	Os0037
NC_029256.1 Oryza sativa Japonica Group cultivar Nipponbare chromosome 1, IRGSP-1.0	10300401	10301035	635	Os0385
NC_029256.1 Oryza sativa Japonica Group cultivar Nipponbare chromosome 1, IRGSP-1.0	10303282	10304777	1495	Os0166
NC_029256.1 Oryza sativa Japonica Group cultivar Nipponbare chromosome 1, IRGSP-1.0	10336087	10336749	663	Os0177
NC_029256.1 Oryza sativa Japonica Group cultivar Nipponbare chromosome 1, IRGSP-1.0	10361377	10361705	329	Os0087
NC_029256.1 Oryza sativa Japonica Group cultivar Nipponbare chromosome 1, IRGSP-1.0	10363993	10364374	382	Os0086
NC_029256.1 Oryza sativa Japonica Group cultivar Nipponbare chromosome 1, IRGSP-1.0	10380647	10387428	6782	Os0105
NC_029256.1 Oryza sativa Japonica Group cultivar Nipponbare chromosome 1, IRGSP-1.0	10388424	10396462	8039	Os0177
NC_029256.1 Oryza sativa Japonica Group cultivar Nipponbare chromosome 1, IRGSP-1.0	10396553	10397901	1349	Os0949
NC_029256.1 Oryza sativa Japonica Group cultivar Nipponbare chromosome 1, IRGSP-1.0	10434677	10435234	558	Os0182
NC_029256.1 Oryza sativa Japonica Group cultivar Nipponbare chromosome 1, IRGSP-1.0	10436300	10437766	1466	Os2537
NC_029256.1 Oryza sativa Japonica Group cultivar Nipponbare chromosome 1, IRGSP-1.0	10440432	10440755	324	Os0085
NC_029256.1 Oryza sativa Japonica Group cultivar Nipponbare chromosome 1, IRGSP-1.0	10548625	10549725	1100	Os0053
NC_029256.1 Oryza sativa Japonica Group cultivar Nipponbare chromosome 1, IRGSP-1.0	10579634	10579948	315	Os0335
NC_029256.1 Oryza sativa Japonica Group cultivar Nipponbare chromosome 1, IRGSP-1.0	10588796	10590837	2042	Os0385
NC_029256.1 Oryza sativa Japonica Group cultivar Nipponbare chromosome 1, IRGSP-1.0	10601783	10602412	630	Os2701
NC_029256.1 Oryza sativa Japonica Group cultivar Nipponbare chromosome 1, IRGSP-1.0	10640370	10641830	1460	Os0949
NC_029256.1 Oryza sativa Japonica Group cultivar Nipponbare chromosome 1, IRGSP-1.0	10984498	10985870	1372	Os2537
NC_029256.1 Oryza sativa Japonica Group cultivar Nipponbare chromosome 1, IRGSP-1.0	10987370	10989432	2062	Os0037
NC_029256.1 Oryza sativa Japonica Group cultivar Nipponbare chromosome 1, IRGSP-1.0	11069039	11069777	739	Os0570
NC_029256.1 Oryza sativa Japonica Group cultivar Nipponbare chromosome 1, IRGSP-1.0	11070678	11072059	1381	Os0205
NC_029256.1 Oryza sativa Japonica Group cultivar Nipponbare chromosome 1, IRGSP-1.0	11085846	11086455	610	Os0949
NC_029256.1 Oryza sativa Japonica Group cultivar Nipponbare chromosome 1, IRGSP-1.0	11187923	11189576	1654	Os0219
NC_029256.1 Oryza sativa Japonica Group cultivar Nipponbare chromosome 1, IRGSP-1.0	11204119	11204786	668	Os0385
NC_029256.1 Oryza sativa Japonica Group cultivar Nipponbare chromosome 1, IRGSP-1.0	11213716	11214030	315	Os0297
NC_029256.1 Oryza sativa Japonica Group cultivar Nipponbare chromosome 1, IRGSP-1.0	11238345	11242346	4002	Os0949
NC_029256.1 Oryza sativa Japonica Group cultivar Nipponbare chromosome 1, IRGSP-1.0	11248963	11249550	588	Os1327
NC_029256.1 Oryza sativa Japonica Group cultivar Nipponbare chromosome 1, IRGSP-1.0	11268842	11269916	1075	Os0220
NC_029256.1 Oryza sativa Japonica Group cultivar Nipponbare chromosome 1, IRGSP-1.0	11292051	11299704	7654	Os0177
NC_029256.1 Oryza sativa Japonica Group cultivar Nipponbare chromosome 1, IRGSP-1.0	11348641	11350034	1394	Os0105
NC_029256.1 Oryza sativa Japonica Group cultivar Nipponbare chromosome 1, IRGSP-1.0	11381343	11393623	12281	Os0120
NC_029256.1 Oryza sativa Japonica Group cultivar Nipponbare chromosome 1, IRGSP-1.0	11436650	11437403	754	Os0378
NC_029256.1 Oryza sativa Japonica Group cultivar Nipponbare chromosome 1, IRGSP-1.0	11478918	11479449	532	Os0208
NC_029256.1 Oryza sativa Japonica Group cultivar Nipponbare chromosome 1, IRGSP-1.0	11502736	11503460	725	Os0089
NC_029256.1 Oryza sativa Japonica Group cultivar Nipponbare chromosome 1, IRGSP-1.0	11518138	11518633	496	Os1327
NC_029256.1 Oryza sativa Japonica Group cultivar Nipponbare chromosome 1, IRGSP-1.0	11561478	11569706	8229	Os0177
NC_029256.1 Oryza sativa Japonica Group cultivar Nipponbare chromosome 1, IRGSP-1.0	11580937	11582283	1346	Os0166
NC_029256.1 Oryza sativa Japonica Group cultivar Nipponbare chromosome 1, IRGSP-1.0	11582293	11582843	551	Os0301
NC_029256.1 Oryza sativa Japonica Group cultivar Nipponbare chromosome 1, IRGSP-1.0	11590943	11592472	1529	Os0037
NC_029256.1 Oryza sativa Japonica Group cultivar Nipponbare chromosome 1, IRGSP-1.0	11605698	11606341	644	Os0301
NC_029256.1 Oryza sativa Japonica Group cultivar Nipponbare chromosome 1, IRGSP-1.0	11623626	11625097	1471	Os0949
NC_029256.1 Oryza sativa Japonica Group cultivar Nipponbare chromosome 1, IRGSP-1.0	11666716	11667202	487	Os0089
NC_029256.1 Oryza sativa Japonica Group cultivar Nipponbare chromosome 1, IRGSP-1.0	11774111	11775375	1264	Os0166
NC_029256.1 Oryza sativa Japonica Group cultivar Nipponbare chromosome 1, IRGSP-1.0	11797306	11800135	2830	Os0166
NC_029256.1 Oryza sativa Japonica Group cultivar Nipponbare chromosome 1, IRGSP-1.0	11815917	11824465	8549	Os0177
NC_029256.1 Oryza sativa Japonica Group cultivar Nipponbare chromosome 1, IRGSP-1.0	11882790	11884548	1758	Os0166
NC_029256.1 Oryza sativa Japonica Group cultivar Nipponbare chromosome 1, IRGSP-1.0	11893503	11894756	1254	Os0949
NC_029256.1 Oryza sativa Japonica Group cultivar Nipponbare chromosome 1, IRGSP-1.0	11915351	11916093	743	Os0089
NC_029256.1 Oryza sativa Japonica Group cultivar Nipponbare chromosome 1, IRGSP-1.0	11916964	11918193	1229	Os2580
NC_029256.1 Oryza sativa Japonica Group cultivar Nipponbare chromosome 1, IRGSP-1.0	12077619	12078197	579	Os0230
NC_029256.1 Oryza sativa Japonica Group cultivar Nipponbare chromosome 1, IRGSP-1.0	12112317	12113882	1565	Os1121
NC_029256.1 Oryza sativa Japonica Group cultivar Nipponbare chromosome 1, IRGSP-1.0	12123359	12124042	684	Os0177
NC_029256.1 Oryza sativa Japonica Group cultivar Nipponbare chromosome 1, IRGSP-1.0	12202815	12203346	532	Os2701
NC_029256.1 Oryza sativa Japonica Group cultivar Nipponbare chromosome 1, IRGSP-1.0	12212768	12213517	750	Os0243
NC_029256.1 Oryza sativa Japonica Group cultivar Nipponbare chromosome 1, IRGSP-1.0	12249843	12257897	8055	Os0177
NC_029256.1 Oryza sativa Japonica Group cultivar Nipponbare chromosome 1, IRGSP-1.0	12296792	12297170	379	Os0084
NC_029256.1 Oryza sativa Japonica Group cultivar Nipponbare chromosome 1, IRGSP-1.0	12298923	12300216	1294	Os0893
NC_029256.1 Oryza sativa Japonica Group cultivar Nipponbare chromosome 1, IRGSP-1.0	12340794	12341386	593	Os0120
NC_029256.1 Oryza sativa Japonica Group cultivar Nipponbare chromosome 1, IRGSP-1.0	12393542	12398628	5087	Os1810
NC_029256.1 Oryza sativa Japonica Group cultivar Nipponbare chromosome 1, IRGSP-1.0	12399293	12399951	659	Os0874
NC_029256.1 Oryza sativa Japonica Group cultivar Nipponbare chromosome 1, IRGSP-1.0	12408150	12415236	7086	Os0037
NC_029256.1 Oryza sativa Japonica Group cultivar Nipponbare chromosome 1, IRGSP-1.0	12421387	12426977	5590	Os0166
NC_029256.1 Oryza sativa Japonica Group cultivar Nipponbare chromosome 1, IRGSP-1.0	12497020	12497575	556	Os0120
NC_029256.1 Oryza sativa Japonica Group cultivar Nipponbare chromosome 1, IRGSP-1.0	12512624	12513893	1269	Os0053
NC_029256.1 Oryza sativa Japonica Group cultivar Nipponbare chromosome 1, IRGSP-1.0	12633979	12634719	741	Os0089
NC_029256.1 Oryza sativa Japonica Group cultivar Nipponbare chromosome 1, IRGSP-1.0	12678801	12679577	777	Os0243
NC_029256.1 Oryza sativa Japonica Group cultivar Nipponbare chromosome 1, IRGSP-1.0	12681600	12682086	487	Os0297
NC_029256.1 Oryza sativa Japonica Group cultivar Nipponbare chromosome 1, IRGSP-1.0	12692771	12693851	1081	Os0229
NC_029256.1 Oryza sativa Japonica Group cultivar Nipponbare chromosome 1, IRGSP-1.0	12760989	12762124	1135	Os0166
NC_029256.1 Oryza sativa Japonica Group cultivar Nipponbare chromosome 1, IRGSP-1.0	12840853	12848828	7975	Os0037
NC_029256.1 Oryza sativa Japonica Group cultivar Nipponbare chromosome 1, IRGSP-1.0	12858626	12859906	1281	Os0053
NC_029256.1 Oryza sativa Japonica Group cultivar Nipponbare chromosome 1, IRGSP-1.0	12892384	12893010	627	Os0297
NC_029256.1 Oryza sativa Japonica Group cultivar Nipponbare chromosome 1, IRGSP-1.0	12940324	12940688	365	Os0297
NC_029256.1 Oryza sativa Japonica Group cultivar Nipponbare chromosome 1, IRGSP-1.0	12984353	12984807	455	Os0557
NC_029256.1 Oryza sativa Japonica Group cultivar Nipponbare chromosome 1, IRGSP-1.0	13004483	13009931	5449	Os0297
NC_029256.1 Oryza sativa Japonica Group cultivar Nipponbare chromosome 1, IRGSP-1.0	13154645	13169260	14616	Os0230
NC_029256.1 Oryza sativa Japonica Group cultivar Nipponbare chromosome 1, IRGSP-1.0	13201246	13201730	485	Os0297
NC_029256.1 Oryza sativa Japonica Group cultivar Nipponbare chromosome 1, IRGSP-1.0	13253943	13254474	532	Os0182
NC_029256.1 Oryza sativa Japonica Group cultivar Nipponbare chromosome 1, IRGSP-1.0	13299589	13299954	366	Os2766
NC_029256.1 Oryza sativa Japonica Group cultivar Nipponbare chromosome 1, IRGSP-1.0	13309504	13310748	1245	Os0166
NC_029256.1 Oryza sativa Japonica Group cultivar Nipponbare chromosome 1, IRGSP-1.0	13324719	13327113	2395	Os2537
NC_029256.1 Oryza sativa Japonica Group cultivar Nipponbare chromosome 1, IRGSP-1.0	13351334	13352359	1026	Os0335
NC_029256.1 Oryza sativa Japonica Group cultivar Nipponbare chromosome 1, IRGSP-1.0	13421433	13422630	1198	Os0166
NC_029256.1 Oryza sativa Japonica Group cultivar Nipponbare chromosome 1, IRGSP-1.0	13436521	13436909	389	Os0087
NC_029256.1 Oryza sativa Japonica Group cultivar Nipponbare chromosome 1, IRGSP-1.0	13443876	13445294	1418	Os0037
NC_029256.1 Oryza sativa Japonica Group cultivar Nipponbare chromosome 1, IRGSP-1.0	13460742	13468338	7597	Os0177
NC_029256.1 Oryza sativa Japonica Group cultivar Nipponbare chromosome 1, IRGSP-1.0	13511931	13513443	1513	Os0312
NC_029256.1 Oryza sativa Japonica Group cultivar Nipponbare chromosome 1, IRGSP-1.0	13576539	13577053	515	Os0230
NC_029256.1 Oryza sativa Japonica Group cultivar Nipponbare chromosome 1, IRGSP-1.0	13609267	13609974	707	Os0284
NC_029256.1 Oryza sativa Japonica Group cultivar Nipponbare chromosome 1, IRGSP-1.0	13715347	13715726	380	Os0098
NC_029256.1 Oryza sativa Japonica Group cultivar Nipponbare chromosome 1, IRGSP-1.0	13719849	13720371	523	Os0089
NC_029256.1 Oryza sativa Japonica Group cultivar Nipponbare chromosome 1, IRGSP-1.0	13773397	13774297	901	Os0243
NC_029256.1 Oryza sativa Japonica Group cultivar Nipponbare chromosome 1, IRGSP-1.0	13818787	13819700	914	Os0623
NC_029256.1 Oryza sativa Japonica Group cultivar Nipponbare chromosome 1, IRGSP-1.0	13911223	13913073	1850	Os0037
NC_029256.1 Oryza sativa Japonica Group cultivar Nipponbare chromosome 1, IRGSP-1.0	13913859	13916749	2891	Os0037
NC_029256.1 Oryza sativa Japonica Group cultivar Nipponbare chromosome 1, IRGSP-1.0	13961134	13962703	1570	Os0166
NC_029256.1 Oryza sativa Japonica Group cultivar Nipponbare chromosome 1, IRGSP-1.0	13994340	13995112	773	Os0243
NC_029256.1 Oryza sativa Japonica Group cultivar Nipponbare chromosome 1, IRGSP-1.0	14009353	14009667	315	Os0385
NC_029256.1 Oryza sativa Japonica Group cultivar Nipponbare chromosome 1, IRGSP-1.0	14015097	14015566	470	Os3378
NC_029256.1 Oryza sativa Japonica Group cultivar Nipponbare chromosome 1, IRGSP-1.0	14055856	14056707	852	Os0115
NC_029256.1 Oryza sativa Japonica Group cultivar Nipponbare chromosome 1, IRGSP-1.0	14113260	14114754	1494	Os0166
NC_029256.1 Oryza sativa Japonica Group cultivar Nipponbare chromosome 1, IRGSP-1.0	14141408	14141948	541	Os0208
NC_029256.1 Oryza sativa Japonica Group cultivar Nipponbare chromosome 1, IRGSP-1.0	14143802	14144184	383	Os0098
NC_029256.1 Oryza sativa Japonica Group cultivar Nipponbare chromosome 1, IRGSP-1.0	14144338	14146923	2585	Os0284
NC_029256.1 Oryza sativa Japonica Group cultivar Nipponbare chromosome 1, IRGSP-1.0	14212260	14212574	315	Os0124
NC_029256.1 Oryza sativa Japonica Group cultivar Nipponbare chromosome 1, IRGSP-1.0	14229097	14230258	1161	Os0205
NC_029256.1 Oryza sativa Japonica Group cultivar Nipponbare chromosome 1, IRGSP-1.0	14233722	14234645	924	Os2397
NC_029256.1 Oryza sativa Japonica Group cultivar Nipponbare chromosome 1, IRGSP-1.0	14249724	14252593	2869	Os2088
NC_029256.1 Oryza sativa Japonica Group cultivar Nipponbare chromosome 1, IRGSP-1.0	14253855	14254222	368	Os0086
NC_029256.1 Oryza sativa Japonica Group cultivar Nipponbare chromosome 1, IRGSP-1.0	14260541	14261517	976	Os1272
NC_029256.1 Oryza sativa Japonica Group cultivar Nipponbare chromosome 1, IRGSP-1.0	14469101	14469528	428	Os0297
NC_029256.1 Oryza sativa Japonica Group cultivar Nipponbare chromosome 1, IRGSP-1.0	14487417	14487958	542	Os0120
NC_029256.1 Oryza sativa Japonica Group cultivar Nipponbare chromosome 1, IRGSP-1.0	14521285	14522465	1181	Os0037
NC_029256.1 Oryza sativa Japonica Group cultivar Nipponbare chromosome 1, IRGSP-1.0	14545968	14548976	3009	Os0037
NC_029256.1 Oryza sativa Japonica Group cultivar Nipponbare chromosome 1, IRGSP-1.0	14593567	14594373	807	Os1810
NC_029256.1 Oryza sativa Japonica Group cultivar Nipponbare chromosome 1, IRGSP-1.0	14681094	14682246	1152	Os0205
NC_029256.1 Oryza sativa Japonica Group cultivar Nipponbare chromosome 1, IRGSP-1.0	14685109	14685536	428	Os0297
NC_029256.1 Oryza sativa Japonica Group cultivar Nipponbare chromosome 1, IRGSP-1.0	14690111	14690997	887	Os0284
NC_029256.1 Oryza sativa Japonica Group cultivar Nipponbare chromosome 1, IRGSP-1.0	14731550	14731894	345	Os0085
NC_029256.1 Oryza sativa Japonica Group cultivar Nipponbare chromosome 1, IRGSP-1.0	14732440	14733369	930	Os0098
NC_029256.1 Oryza sativa Japonica Group cultivar Nipponbare chromosome 1, IRGSP-1.0	14738834	14741191	2358	Os0848
NC_029256.1 Oryza sativa Japonica Group cultivar Nipponbare chromosome 1, IRGSP-1.0	14785481	14786403	922	Os2159
NC_029256.1 Oryza sativa Japonica Group cultivar Nipponbare chromosome 1, IRGSP-1.0	14806702	14807675	974	Os2088
NC_029256.1 Oryza sativa Japonica Group cultivar Nipponbare chromosome 1, IRGSP-1.0	14859357	14861336	1980	Os0848
NC_029256.1 Oryza sativa Japonica Group cultivar Nipponbare chromosome 1, IRGSP-1.0	14882413	14884034	1621	Os0037
NC_029256.1 Oryza sativa Japonica Group cultivar Nipponbare chromosome 1, IRGSP-1.0	14895276	14896947	1672	Os3364
NC_029256.1 Oryza sativa Japonica Group cultivar Nipponbare chromosome 1, IRGSP-1.0	14912476	14913583	1108	Os0335
NC_029256.1 Oryza sativa Japonica Group cultivar Nipponbare chromosome 1, IRGSP-1.0	14943281	14943836	556	Os3566
NC_029256.1 Oryza sativa Japonica Group cultivar Nipponbare chromosome 1, IRGSP-1.0	14987708	14988755	1048	Os0610
NC_029256.1 Oryza sativa Japonica Group cultivar Nipponbare chromosome 1, IRGSP-1.0	14999791	15005292	5502	Os0335
NC_029256.1 Oryza sativa Japonica Group cultivar Nipponbare chromosome 1, IRGSP-1.0	15014358	15015225	868	Os0861
NC_029256.1 Oryza sativa Japonica Group cultivar Nipponbare chromosome 1, IRGSP-1.0	15112781	15113942	1161	Os2088
NC_029256.1 Oryza sativa Japonica Group cultivar Nipponbare chromosome 1, IRGSP-1.0	15139887	15140624	738	Os0454
NC_029256.1 Oryza sativa Japonica Group cultivar Nipponbare chromosome 1, IRGSP-1.0	15141432	15142600	1169	Os3337
NC_029256.1 Oryza sativa Japonica Group cultivar Nipponbare chromosome 1, IRGSP-1.0	15157892	15159192	1301	Os3364
NC_029256.1 Oryza sativa Japonica Group cultivar Nipponbare chromosome 1, IRGSP-1.0	15196635	15205754	9120	Os0177
NC_029256.1 Oryza sativa Japonica Group cultivar Nipponbare chromosome 1, IRGSP-1.0	15274549	15275098	550	Os0220
NC_029256.1 Oryza sativa Japonica Group cultivar Nipponbare chromosome 1, IRGSP-1.0	15275655	15276927	1272	Os0053
NC_029256.1 Oryza sativa Japonica Group cultivar Nipponbare chromosome 1, IRGSP-1.0	15283747	15285019	1273	Os0949
NC_029256.1 Oryza sativa Japonica Group cultivar Nipponbare chromosome 1, IRGSP-1.0	15353658	15356293	2635	Os0166
NC_029256.1 Oryza sativa Japonica Group cultivar Nipponbare chromosome 1, IRGSP-1.0	15399748	15410290	10543	Os0086
NC_029256.1 Oryza sativa Japonica Group cultivar Nipponbare chromosome 1, IRGSP-1.0	15535290	15536367	1077	Os0037
NC_029256.1 Oryza sativa Japonica Group cultivar Nipponbare chromosome 1, IRGSP-1.0	15679252	15679558	307	Os0085
NC_029256.1 Oryza sativa Japonica Group cultivar Nipponbare chromosome 1, IRGSP-1.0	15692160	15692784	625	Os0177
NC_029256.1 Oryza sativa Japonica Group cultivar Nipponbare chromosome 1, IRGSP-1.0	15727916	15728654	739	Os1327
NC_029256.1 Oryza sativa Japonica Group cultivar Nipponbare chromosome 1, IRGSP-1.0	15744988	15745674	687	Os1327
NC_029256.1 Oryza sativa Japonica Group cultivar Nipponbare chromosome 1, IRGSP-1.0	15768743	15777338	8596	Os0177
NC_029256.1 Oryza sativa Japonica Group cultivar Nipponbare chromosome 1, IRGSP-1.0	15812017	15813182	1166	Os0138
NC_029256.1 Oryza sativa Japonica Group cultivar Nipponbare chromosome 1, IRGSP-1.0	15831977	15837016	5040	Os1455
NC_029256.1 Oryza sativa Japonica Group cultivar Nipponbare chromosome 1, IRGSP-1.0	15877187	15883565	6378	Os2580
NC_029256.1 Oryza sativa Japonica Group cultivar Nipponbare chromosome 1, IRGSP-1.0	15915786	15921466	5681	Os0053
NC_029256.1 Oryza sativa Japonica Group cultivar Nipponbare chromosome 1, IRGSP-1.0	16080444	16081876	1433	Os3333
NC_029256.1 Oryza sativa Japonica Group cultivar Nipponbare chromosome 1, IRGSP-1.0	16089127	16095239	6113	Os0105
NC_029256.1 Oryza sativa Japonica Group cultivar Nipponbare chromosome 1, IRGSP-1.0	16113996	16116362	2367	Os0219
NC_029256.1 Oryza sativa Japonica Group cultivar Nipponbare chromosome 1, IRGSP-1.0	16119903	16120291	389	Os0335
NC_029256.1 Oryza sativa Japonica Group cultivar Nipponbare chromosome 1, IRGSP-1.0	16126655	16126999	345	Os0085
NC_029256.1 Oryza sativa Japonica Group cultivar Nipponbare chromosome 1, IRGSP-1.0	16133846	16134432	587	Os0120
NC_029256.1 Oryza sativa Japonica Group cultivar Nipponbare chromosome 1, IRGSP-1.0	16293493	16295245	1753	Os2788
NC_029256.1 Oryza sativa Japonica Group cultivar Nipponbare chromosome 1, IRGSP-1.0	16368264	16368781	518	Os0220
NC_029256.1 Oryza sativa Japonica Group cultivar Nipponbare chromosome 1, IRGSP-1.0	16391078	16392224	1147	Os0105
NC_029256.1 Oryza sativa Japonica Group cultivar Nipponbare chromosome 1, IRGSP-1.0	16518710	16523858	5149	Os3372
NC_029256.1 Oryza sativa Japonica Group cultivar Nipponbare chromosome 1, IRGSP-1.0	16664539	16671903	7365	Os0105
NC_029256.1 Oryza sativa Japonica Group cultivar Nipponbare chromosome 1, IRGSP-1.0	17050916	17064658	13743	Os0853
NC_029256.1 Oryza sativa Japonica Group cultivar Nipponbare chromosome 1, IRGSP-1.0	17229804	17230300	497	Os0089
NC_029256.1 Oryza sativa Japonica Group cultivar Nipponbare chromosome 1, IRGSP-1.0	17376368	17381207	4840	Os0243
NC_029256.1 Oryza sativa Japonica Group cultivar Nipponbare chromosome 1, IRGSP-1.0	17416866	17419795	2930	Os0177
NC_029256.1 Oryza sativa Japonica Group cultivar Nipponbare chromosome 1, IRGSP-1.0	17459615	17461154	1539	Os0222
NC_029256.1 Oryza sativa Japonica Group cultivar Nipponbare chromosome 1, IRGSP-1.0	17472118	17477749	5632	Os0177
NC_029256.1 Oryza sativa Japonica Group cultivar Nipponbare chromosome 1, IRGSP-1.0	17481772	17483209	1438	Os0037
NC_029256.1 Oryza sativa Japonica Group cultivar Nipponbare chromosome 1, IRGSP-1.0	17493617	17495091	1475	Os0053
NC_029256.1 Oryza sativa Japonica Group cultivar Nipponbare chromosome 1, IRGSP-1.0	17588390	17589646	1257	Os0053
NC_029256.1 Oryza sativa Japonica Group cultivar Nipponbare chromosome 1, IRGSP-1.0	17604276	17604951	676	Os0177
NC_029256.1 Oryza sativa Japonica Group cultivar Nipponbare chromosome 1, IRGSP-1.0	17618795	17619684	890	Os0378
NC_029256.1 Oryza sativa Japonica Group cultivar Nipponbare chromosome 1, IRGSP-1.0	17724162	17724550	389	Os0086
NC_029256.1 Oryza sativa Japonica Group cultivar Nipponbare chromosome 1, IRGSP-1.0	17762048	17763289	1242	Os0284
NC_029256.1 Oryza sativa Japonica Group cultivar Nipponbare chromosome 1, IRGSP-1.0	17851964	17853868	1905	Os3333
NC_029256.1 Oryza sativa Japonica Group cultivar Nipponbare chromosome 1, IRGSP-1.0	17886349	17893206	6857	Os0053
NC_029256.1 Oryza sativa Japonica Group cultivar Nipponbare chromosome 1, IRGSP-1.0	17934421	17936559	2139	Os0182
NC_029256.1 Oryza sativa Japonica Group cultivar Nipponbare chromosome 1, IRGSP-1.0	17955267	17955881	615	Os0297
NC_029256.1 Oryza sativa Japonica Group cultivar Nipponbare chromosome 1, IRGSP-1.0	18004157	18008282	4125	Os0166
NC_029256.1 Oryza sativa Japonica Group cultivar Nipponbare chromosome 1, IRGSP-1.0	18021347	18021902	556	Os0235
NC_029256.1 Oryza sativa Japonica Group cultivar Nipponbare chromosome 1, IRGSP-1.0	18106844	18107225	382	Os0098
NC_029256.1 Oryza sativa Japonica Group cultivar Nipponbare chromosome 1, IRGSP-1.0	18129243	18129769	527	Os0557
NC_029256.1 Oryza sativa Japonica Group cultivar Nipponbare chromosome 1, IRGSP-1.0	18217335	18219978	2644	Os0037
NC_029256.1 Oryza sativa Japonica Group cultivar Nipponbare chromosome 1, IRGSP-1.0	18227775	18228457	683	Os0220
NC_029256.1 Oryza sativa Japonica Group cultivar Nipponbare chromosome 1, IRGSP-1.0	18440677	18441908	1231	Os0284
NC_029256.1 Oryza sativa Japonica Group cultivar Nipponbare chromosome 1, IRGSP-1.0	18519053	18520407	1355	Os0105
NC_029256.1 Oryza sativa Japonica Group cultivar Nipponbare chromosome 1, IRGSP-1.0	18541733	18542081	349	Os3566
NC_029256.1 Oryza sativa Japonica Group cultivar Nipponbare chromosome 1, IRGSP-1.0	18558429	18559007	579	Os0120
NC_029256.1 Oryza sativa Japonica Group cultivar Nipponbare chromosome 1, IRGSP-1.0	18652651	18653614	964	Os1057
NC_029256.1 Oryza sativa Japonica Group cultivar Nipponbare chromosome 1, IRGSP-1.0	18667353	18668164	811	Os3371
NC_029256.1 Oryza sativa Japonica Group cultivar Nipponbare chromosome 1, IRGSP-1.0	18775256	18776642	1387	Os0105
NC_029256.1 Oryza sativa Japonica Group cultivar Nipponbare chromosome 1, IRGSP-1.0	18800980	18801515	536	Os0454
NC_029256.1 Oryza sativa Japonica Group cultivar Nipponbare chromosome 1, IRGSP-1.0	18814685	18815455	771	Os1571
NC_029256.1 Oryza sativa Japonica Group cultivar Nipponbare chromosome 1, IRGSP-1.0	18843950	18845001	1052	Os0037
NC_029256.1 Oryza sativa Japonica Group cultivar Nipponbare chromosome 1, IRGSP-1.0	18862136	18862582	447	Os0335
NC_029256.1 Oryza sativa Japonica Group cultivar Nipponbare chromosome 1, IRGSP-1.0	18995779	18996874	1095	Os0053
NC_029256.1 Oryza sativa Japonica Group cultivar Nipponbare chromosome 1, IRGSP-1.0	19031984	19036650	4667	Os0053
NC_029256.1 Oryza sativa Japonica Group cultivar Nipponbare chromosome 1, IRGSP-1.0	19069951	19070575	625	Os0297
NC_029256.1 Oryza sativa Japonica Group cultivar Nipponbare chromosome 1, IRGSP-1.0	19077772	19079114	1343	Os0949
NC_029256.1 Oryza sativa Japonica Group cultivar Nipponbare chromosome 1, IRGSP-1.0	19112436	19113631	1195	Os0205
NC_029256.1 Oryza sativa Japonica Group cultivar Nipponbare chromosome 1, IRGSP-1.0	19127718	19129421	1704	Os0037
NC_029256.1 Oryza sativa Japonica Group cultivar Nipponbare chromosome 1, IRGSP-1.0	19233427	19234422	996	Os0297
NC_029256.1 Oryza sativa Japonica Group cultivar Nipponbare chromosome 1, IRGSP-1.0	19254110	19254535	426	Os0284
NC_029256.1 Oryza sativa Japonica Group cultivar Nipponbare chromosome 1, IRGSP-1.0	19284473	19285856	1383	Os0205
NC_029256.1 Oryza sativa Japonica Group cultivar Nipponbare chromosome 1, IRGSP-1.0	19285864	19287301	1437	Os0335
NC_029256.1 Oryza sativa Japonica Group cultivar Nipponbare chromosome 1, IRGSP-1.0	19294153	19294467	315	Os0335
NC_029256.1 Oryza sativa Japonica Group cultivar Nipponbare chromosome 1, IRGSP-1.0	19324726	19326206	1480	Os0949
NC_029256.1 Oryza sativa Japonica Group cultivar Nipponbare chromosome 1, IRGSP-1.0	19333330	19333820	491	Os0089
NC_029256.1 Oryza sativa Japonica Group cultivar Nipponbare chromosome 1, IRGSP-1.0	19363948	19365241	1293	Os2471
NC_029256.1 Oryza sativa Japonica Group cultivar Nipponbare chromosome 1, IRGSP-1.0	19388795	19389648	854	Os1148
NC_029256.1 Oryza sativa Japonica Group cultivar Nipponbare chromosome 1, IRGSP-1.0	19393309	19399452	6144	Os1322
NC_029256.1 Oryza sativa Japonica Group cultivar Nipponbare chromosome 1, IRGSP-1.0	19474114	19475739	1625	Os0284
NC_029256.1 Oryza sativa Japonica Group cultivar Nipponbare chromosome 1, IRGSP-1.0	19493909	19502775	8867	Os0177
NC_029256.1 Oryza sativa Japonica Group cultivar Nipponbare chromosome 1, IRGSP-1.0	19577346	19578070	725	Os1571
NC_029256.1 Oryza sativa Japonica Group cultivar Nipponbare chromosome 1, IRGSP-1.0	19850026	19860388	10363	Os0623
NC_029256.1 Oryza sativa Japonica Group cultivar Nipponbare chromosome 1, IRGSP-1.0	19879770	19880313	544	Os0235
NC_029256.1 Oryza sativa Japonica Group cultivar Nipponbare chromosome 1, IRGSP-1.0	19895199	19899881	4683	Os1617
NC_029256.1 Oryza sativa Japonica Group cultivar Nipponbare chromosome 1, IRGSP-1.0	19954087	19955613	1526	Os1121
NC_029256.1 Oryza sativa Japonica Group cultivar Nipponbare chromosome 1, IRGSP-1.0	19980269	19981689	1420	Os0037
NC_029256.1 Oryza sativa Japonica Group cultivar Nipponbare chromosome 1, IRGSP-1.0	19982434	19983634	1200	Os2088
NC_029256.1 Oryza sativa Japonica Group cultivar Nipponbare chromosome 1, IRGSP-1.0	20015530	20018958	3429	Os0166
NC_029256.1 Oryza sativa Japonica Group cultivar Nipponbare chromosome 1, IRGSP-1.0	20064631	20065021	391	Os0087
NC_029256.1 Oryza sativa Japonica Group cultivar Nipponbare chromosome 1, IRGSP-1.0	20068665	20069408	744	Os0089
NC_029256.1 Oryza sativa Japonica Group cultivar Nipponbare chromosome 1, IRGSP-1.0	20069504	20077125	7622	Os0177
NC_029256.1 Oryza sativa Japonica Group cultivar Nipponbare chromosome 1, IRGSP-1.0	20093404	20100989	7586	Os0177
NC_029256.1 Oryza sativa Japonica Group cultivar Nipponbare chromosome 1, IRGSP-1.0	20134392	20134823	432	Os0138
NC_029256.1 Oryza sativa Japonica Group cultivar Nipponbare chromosome 1, IRGSP-1.0	20151963	20153245	1282	Os0243
NC_029256.1 Oryza sativa Japonica Group cultivar Nipponbare chromosome 1, IRGSP-1.0	20173144	20177695	4552	Os0853
NC_029256.1 Oryza sativa Japonica Group cultivar Nipponbare chromosome 1, IRGSP-1.0	20238037	20238864	828	Os0243
NC_029256.1 Oryza sativa Japonica Group cultivar Nipponbare chromosome 1, IRGSP-1.0	20273860	20279326	5467	Os0378
NC_029256.1 Oryza sativa Japonica Group cultivar Nipponbare chromosome 1, IRGSP-1.0	20279827	20280844	1017	Os2159
NC_029256.1 Oryza sativa Japonica Group cultivar Nipponbare chromosome 1, IRGSP-1.0	20292014	20293507	1493	Os0208
NC_029256.1 Oryza sativa Japonica Group cultivar Nipponbare chromosome 1, IRGSP-1.0	20321026	20322128	1103	Os3337
NC_029256.1 Oryza sativa Japonica Group cultivar Nipponbare chromosome 1, IRGSP-1.0	20374040	20375302	1262	Os2537
NC_029256.1 Oryza sativa Japonica Group cultivar Nipponbare chromosome 1, IRGSP-1.0	20437170	20439256	2087	Os0385
NC_029256.1 Oryza sativa Japonica Group cultivar Nipponbare chromosome 1, IRGSP-1.0	20456409	20457176	768	Os1148
NC_029256.1 Oryza sativa Japonica Group cultivar Nipponbare chromosome 1, IRGSP-1.0	20564981	20570868	5888	Os0177
NC_029256.1 Oryza sativa Japonica Group cultivar Nipponbare chromosome 1, IRGSP-1.0	20607596	20609036	1441	Os0037
NC_029256.1 Oryza sativa Japonica Group cultivar Nipponbare chromosome 1, IRGSP-1.0	20646403	20646716	314	Os0087
NC_029256.1 Oryza sativa Japonica Group cultivar Nipponbare chromosome 1, IRGSP-1.0	20808848	20809647	800	Os0086
NC_029256.1 Oryza sativa Japonica Group cultivar Nipponbare chromosome 1, IRGSP-1.0	20869374	20873152	3779	Os0513
NC_029256.1 Oryza sativa Japonica Group cultivar Nipponbare chromosome 1, IRGSP-1.0	20873747	20874455	709	Os0297
NC_029256.1 Oryza sativa Japonica Group cultivar Nipponbare chromosome 1, IRGSP-1.0	20891998	20904308	12311	Os0314
NC_029256.1 Oryza sativa Japonica Group cultivar Nipponbare chromosome 1, IRGSP-1.0	20909180	20910154	975	Os0053
NC_029256.1 Oryza sativa Japonica Group cultivar Nipponbare chromosome 1, IRGSP-1.0	20925373	20926056	684	Os0314
NC_029256.1 Oryza sativa Japonica Group cultivar Nipponbare chromosome 1, IRGSP-1.0	20929672	20930053	382	Os0098
NC_029256.1 Oryza sativa Japonica Group cultivar Nipponbare chromosome 1, IRGSP-1.0	20955639	20957127	1488	Os0949
NC_029256.1 Oryza sativa Japonica Group cultivar Nipponbare chromosome 1, IRGSP-1.0	20957166	20958212	1046	Os0037
NC_029256.1 Oryza sativa Japonica Group cultivar Nipponbare chromosome 1, IRGSP-1.0	20980909	20983741	2833	Os2788
NC_029256.1 Oryza sativa Japonica Group cultivar Nipponbare chromosome 1, IRGSP-1.0	21046933	21055078	8145	Os3613
NC_029256.1 Oryza sativa Japonica Group cultivar Nipponbare chromosome 1, IRGSP-1.0	21109007	21112397	3390	Os0037
NC_029256.1 Oryza sativa Japonica Group cultivar Nipponbare chromosome 1, IRGSP-1.0	21173324	21173699	376	Os0098
NC_029256.1 Oryza sativa Japonica Group cultivar Nipponbare chromosome 1, IRGSP-1.0	21174212	21184841	10630	Os3566
NC_029256.1 Oryza sativa Japonica Group cultivar Nipponbare chromosome 1, IRGSP-1.0	21198839	21199221	383	Os0086
NC_029256.1 Oryza sativa Japonica Group cultivar Nipponbare chromosome 1, IRGSP-1.0	21274902	21275434	533	Os1327
NC_029256.1 Oryza sativa Japonica Group cultivar Nipponbare chromosome 1, IRGSP-1.0	21279983	21281559	1577	Os0037
NC_029256.1 Oryza sativa Japonica Group cultivar Nipponbare chromosome 1, IRGSP-1.0	21306243	21307307	1065	Os0610
NC_029256.1 Oryza sativa Japonica Group cultivar Nipponbare chromosome 1, IRGSP-1.0	21351748	21352908	1161	Os2835
NC_029256.1 Oryza sativa Japonica Group cultivar Nipponbare chromosome 1, IRGSP-1.0	21360342	21361842	1500	Os0053
NC_029256.1 Oryza sativa Japonica Group cultivar Nipponbare chromosome 1, IRGSP-1.0	21383022	21383343	322	Os2081
NC_029256.1 Oryza sativa Japonica Group cultivar Nipponbare chromosome 1, IRGSP-1.0	21396041	21397233	1193	Os0284
NC_029256.1 Oryza sativa Japonica Group cultivar Nipponbare chromosome 1, IRGSP-1.0	21412419	21413603	1184	Os0205
NC_029256.1 Oryza sativa Japonica Group cultivar Nipponbare chromosome 1, IRGSP-1.0	21444459	21445909	1450	Os0166
NC_029256.1 Oryza sativa Japonica Group cultivar Nipponbare chromosome 1, IRGSP-1.0	21522522	21523262	741	Os0312
NC_029256.1 Oryza sativa Japonica Group cultivar Nipponbare chromosome 1, IRGSP-1.0	21532182	21533839	1658	Os3372
NC_029256.1 Oryza sativa Japonica Group cultivar Nipponbare chromosome 1, IRGSP-1.0	21535396	21536446	1051	Os2400
NC_029256.1 Oryza sativa Japonica Group cultivar Nipponbare chromosome 1, IRGSP-1.0	21557308	21558332	1025	Os0284
NC_029256.1 Oryza sativa Japonica Group cultivar Nipponbare chromosome 1, IRGSP-1.0	21656953	21661163	4211	Os0385
NC_029256.1 Oryza sativa Japonica Group cultivar Nipponbare chromosome 1, IRGSP-1.0	21682704	21684290	1587	Os2537
NC_029256.1 Oryza sativa Japonica Group cultivar Nipponbare chromosome 1, IRGSP-1.0	21706896	21708795	1899	Os1617
NC_029256.1 Oryza sativa Japonica Group cultivar Nipponbare chromosome 1, IRGSP-1.0	21709494	21710053	560	Os0230
NC_029256.1 Oryza sativa Japonica Group cultivar Nipponbare chromosome 1, IRGSP-1.0	21712626	21713094	469	Os1428
NC_029256.1 Oryza sativa Japonica Group cultivar Nipponbare chromosome 1, IRGSP-1.0	21754849	21756209	1360	Os0166
NC_029256.1 Oryza sativa Japonica Group cultivar Nipponbare chromosome 1, IRGSP-1.0	21797502	21797924	423	Os0086
NC_029256.1 Oryza sativa Japonica Group cultivar Nipponbare chromosome 1, IRGSP-1.0	21818595	21818983	389	Os0086
NC_029256.1 Oryza sativa Japonica Group cultivar Nipponbare chromosome 1, IRGSP-1.0	21849164	21850413	1249	Os0053
NC_029256.1 Oryza sativa Japonica Group cultivar Nipponbare chromosome 1, IRGSP-1.0	21888370	21889770	1401	Os2580
NC_029256.1 Oryza sativa Japonica Group cultivar Nipponbare chromosome 1, IRGSP-1.0	21925504	21925866	363	Os0312
NC_029256.1 Oryza sativa Japonica Group cultivar Nipponbare chromosome 1, IRGSP-1.0	21988655	21989035	381	Os0086
NC_029256.1 Oryza sativa Japonica Group cultivar Nipponbare chromosome 1, IRGSP-1.0	22004693	22005888	1195	Os0205
NC_029256.1 Oryza sativa Japonica Group cultivar Nipponbare chromosome 1, IRGSP-1.0	22080891	22081834	943	Os0205
NC_029256.1 Oryza sativa Japonica Group cultivar Nipponbare chromosome 1, IRGSP-1.0	22085523	22086114	592	Os0861
NC_029256.1 Oryza sativa Japonica Group cultivar Nipponbare chromosome 1, IRGSP-1.0	22109822	22111556	1735	Os2580
NC_029256.1 Oryza sativa Japonica Group cultivar Nipponbare chromosome 1, IRGSP-1.0	22203291	22203847	557	Os0314
NC_029256.1 Oryza sativa Japonica Group cultivar Nipponbare chromosome 1, IRGSP-1.0	22209134	22209849	716	Os0297
NC_029256.1 Oryza sativa Japonica Group cultivar Nipponbare chromosome 1, IRGSP-1.0	22220868	22221292	425	Os0086
NC_029256.1 Oryza sativa Japonica Group cultivar Nipponbare chromosome 1, IRGSP-1.0	22253621	22255239	1618	Os0037
NC_029256.1 Oryza sativa Japonica Group cultivar Nipponbare chromosome 1, IRGSP-1.0	22269910	22279920	10010	Os0205
NC_029256.1 Oryza sativa Japonica Group cultivar Nipponbare chromosome 1, IRGSP-1.0	22285781	22286898	1118	Os0230
NC_029256.1 Oryza sativa Japonica Group cultivar Nipponbare chromosome 1, IRGSP-1.0	22336010	22344398	8389	Os0053
NC_029256.1 Oryza sativa Japonica Group cultivar Nipponbare chromosome 1, IRGSP-1.0	22362279	22362642	364	Os1127
NC_029256.1 Oryza sativa Japonica Group cultivar Nipponbare chromosome 1, IRGSP-1.0	22395222	22396525	1304	Os0335
NC_029256.1 Oryza sativa Japonica Group cultivar Nipponbare chromosome 1, IRGSP-1.0	22417199	22418196	997	Os1693
NC_029256.1 Oryza sativa Japonica Group cultivar Nipponbare chromosome 1, IRGSP-1.0	22448238	22448787	550	Os0301
NC_029256.1 Oryza sativa Japonica Group cultivar Nipponbare chromosome 1, IRGSP-1.0	22501583	22502967	1385	Os0105
NC_029256.1 Oryza sativa Japonica Group cultivar Nipponbare chromosome 1, IRGSP-1.0	22528258	22531107	2850	Os0385
NC_029256.1 Oryza sativa Japonica Group cultivar Nipponbare chromosome 1, IRGSP-1.0	22533608	22534723	1115	Os0949
NC_029256.1 Oryza sativa Japonica Group cultivar Nipponbare chromosome 1, IRGSP-1.0	22654560	22656111	1552	Os0949
NC_029256.1 Oryza sativa Japonica Group cultivar Nipponbare chromosome 1, IRGSP-1.0	22665588	22667296	1708	Os0037
NC_029256.1 Oryza sativa Japonica Group cultivar Nipponbare chromosome 1, IRGSP-1.0	22697290	22705235	7946	Os0177
NC_029256.1 Oryza sativa Japonica Group cultivar Nipponbare chromosome 1, IRGSP-1.0	22734591	22738040	3450	Os0166
NC_029256.1 Oryza sativa Japonica Group cultivar Nipponbare chromosome 1, IRGSP-1.0	22766833	22767634	802	Os0166
NC_029256.1 Oryza sativa Japonica Group cultivar Nipponbare chromosome 1, IRGSP-1.0	22854784	22855117	334	Os0085
NC_029256.1 Oryza sativa Japonica Group cultivar Nipponbare chromosome 1, IRGSP-1.0	22899598	22900743	1146	Os0659
NC_029256.1 Oryza sativa Japonica Group cultivar Nipponbare chromosome 1, IRGSP-1.0	22911010	22912401	1392	Os2580
NC_029256.1 Oryza sativa Japonica Group cultivar Nipponbare chromosome 1, IRGSP-1.0	22912550	22913103	554	Os0385
NC_029256.1 Oryza sativa Japonica Group cultivar Nipponbare chromosome 1, IRGSP-1.0	23009807	23010269	463	Os0138
NC_029256.1 Oryza sativa Japonica Group cultivar Nipponbare chromosome 1, IRGSP-1.0	23085759	23087316	1558	Os0319
NC_029256.1 Oryza sativa Japonica Group cultivar Nipponbare chromosome 1, IRGSP-1.0	23170985	23172551	1566	Os2580
NC_029256.1 Oryza sativa Japonica Group cultivar Nipponbare chromosome 1, IRGSP-1.0	23279463	23280961	1498	Os0037
NC_029256.1 Oryza sativa Japonica Group cultivar Nipponbare chromosome 1, IRGSP-1.0	23289380	23291182	1802	Os2537
NC_029256.1 Oryza sativa Japonica Group cultivar Nipponbare chromosome 1, IRGSP-1.0	23326920	23327476	557	Os0120
NC_029256.1 Oryza sativa Japonica Group cultivar Nipponbare chromosome 1, IRGSP-1.0	23445645	23446176	532	Os0208
NC_029256.1 Oryza sativa Japonica Group cultivar Nipponbare chromosome 1, IRGSP-1.0	23450017	23451914	1897	Os0949
NC_029256.1 Oryza sativa Japonica Group cultivar Nipponbare chromosome 1, IRGSP-1.0	23527395	23527891	497	Os0089
NC_029256.1 Oryza sativa Japonica Group cultivar Nipponbare chromosome 1, IRGSP-1.0	23561091	23568183	7093	Os0177
NC_029256.1 Oryza sativa Japonica Group cultivar Nipponbare chromosome 1, IRGSP-1.0	23627407	23628789	1383	Os0037
NC_029256.1 Oryza sativa Japonica Group cultivar Nipponbare chromosome 1, IRGSP-1.0	23628818	23630652	1835	Os0037
NC_029256.1 Oryza sativa Japonica Group cultivar Nipponbare chromosome 1, IRGSP-1.0	23693004	23693379	376	Os0297
NC_029256.1 Oryza sativa Japonica Group cultivar Nipponbare chromosome 1, IRGSP-1.0	23782613	23784240	1627	Os0037
NC_029256.1 Oryza sativa Japonica Group cultivar Nipponbare chromosome 1, IRGSP-1.0	23804723	23806887	2165	Os0284
NC_029256.1 Oryza sativa Japonica Group cultivar Nipponbare chromosome 1, IRGSP-1.0	23811732	23812224	493	Os1327
NC_029256.1 Oryza sativa Japonica Group cultivar Nipponbare chromosome 1, IRGSP-1.0	23813040	23814841	1801	Os0513
NC_029256.1 Oryza sativa Japonica Group cultivar Nipponbare chromosome 1, IRGSP-1.0	23869971	23870386	416	Os0378
NC_029256.1 Oryza sativa Japonica Group cultivar Nipponbare chromosome 1, IRGSP-1.0	23891307	23892773	1467	Os0037
NC_029256.1 Oryza sativa Japonica Group cultivar Nipponbare chromosome 1, IRGSP-1.0	23946546	23957326	10781	Os0385
NC_029256.1 Oryza sativa Japonica Group cultivar Nipponbare chromosome 1, IRGSP-1.0	24013843	24014624	782	Os0297
NC_029256.1 Oryza sativa Japonica Group cultivar Nipponbare chromosome 1, IRGSP-1.0	24040939	24042705	1766	Os0037
NC_029256.1 Oryza sativa Japonica Group cultivar Nipponbare chromosome 1, IRGSP-1.0	24057909	24058776	868	Os0053
NC_029256.1 Oryza sativa Japonica Group cultivar Nipponbare chromosome 1, IRGSP-1.0	24102917	24104390	1473	Os0284
NC_029256.1 Oryza sativa Japonica Group cultivar Nipponbare chromosome 1, IRGSP-1.0	24185122	24186569	1448	Os0360
NC_029256.1 Oryza sativa Japonica Group cultivar Nipponbare chromosome 1, IRGSP-1.0	24226487	24227584	1098	Os1428
NC_029256.1 Oryza sativa Japonica Group cultivar Nipponbare chromosome 1, IRGSP-1.0	24238428	24249422	10995	Os1322
NC_029256.1 Oryza sativa Japonica Group cultivar Nipponbare chromosome 1, IRGSP-1.0	24251537	24252067	531	Os0229
NC_029256.1 Oryza sativa Japonica Group cultivar Nipponbare chromosome 1, IRGSP-1.0	24324029	24324932	904	Os0243
NC_029256.1 Oryza sativa Japonica Group cultivar Nipponbare chromosome 1, IRGSP-1.0	24325054	24326131	1077	Os0053
NC_029256.1 Oryza sativa Japonica Group cultivar Nipponbare chromosome 1, IRGSP-1.0	24349062	24349867	806	Os0053
NC_029256.1 Oryza sativa Japonica Group cultivar Nipponbare chromosome 1, IRGSP-1.0	24360720	24362468	1748	Os0037
NC_029256.1 Oryza sativa Japonica Group cultivar Nipponbare chromosome 1, IRGSP-1.0	24401147	24402185	1038	Os0037
NC_029256.1 Oryza sativa Japonica Group cultivar Nipponbare chromosome 1, IRGSP-1.0	24484050	24484358	309	Os0335
NC_029256.1 Oryza sativa Japonica Group cultivar Nipponbare chromosome 1, IRGSP-1.0	24486442	24496062	9620	Os0037
NC_029256.1 Oryza sativa Japonica Group cultivar Nipponbare chromosome 1, IRGSP-1.0	24524623	24527017	2395	Os0166
NC_029256.1 Oryza sativa Japonica Group cultivar Nipponbare chromosome 1, IRGSP-1.0	24554220	24556013	1793	Os0949
NC_029256.1 Oryza sativa Japonica Group cultivar Nipponbare chromosome 1, IRGSP-1.0	24646815	24648126	1311	Os0053
NC_029256.1 Oryza sativa Japonica Group cultivar Nipponbare chromosome 1, IRGSP-1.0	24666153	24667214	1061	Os2159
NC_029256.1 Oryza sativa Japonica Group cultivar Nipponbare chromosome 1, IRGSP-1.0	24752097	24752708	612	Os0284
NC_029256.1 Oryza sativa Japonica Group cultivar Nipponbare chromosome 1, IRGSP-1.0	24754638	24755061	424	Os0218
NC_029256.1 Oryza sativa Japonica Group cultivar Nipponbare chromosome 1, IRGSP-1.0	24771851	24773138	1288	Os0037
NC_029256.1 Oryza sativa Japonica Group cultivar Nipponbare chromosome 1, IRGSP-1.0	24798397	24798990	594	Os0301
NC_029256.1 Oryza sativa Japonica Group cultivar Nipponbare chromosome 1, IRGSP-1.0	24850466	24851316	851	Os1228
NC_029256.1 Oryza sativa Japonica Group cultivar Nipponbare chromosome 1, IRGSP-1.0	24851999	24854104	2106	Os1617
NC_029256.1 Oryza sativa Japonica Group cultivar Nipponbare chromosome 1, IRGSP-1.0	24854426	24854825	400	Os0086
NC_029256.1 Oryza sativa Japonica Group cultivar Nipponbare chromosome 1, IRGSP-1.0	24902934	24903601	668	Os0220
NC_029256.1 Oryza sativa Japonica Group cultivar Nipponbare chromosome 1, IRGSP-1.0	24903886	24905241	1355	Os0949
NC_029256.1 Oryza sativa Japonica Group cultivar Nipponbare chromosome 1, IRGSP-1.0	24920919	24921280	362	Os0312
NC_029256.1 Oryza sativa Japonica Group cultivar Nipponbare chromosome 1, IRGSP-1.0	24944733	24945123	391	Os0087
NC_029256.1 Oryza sativa Japonica Group cultivar Nipponbare chromosome 1, IRGSP-1.0	24951379	24952583	1205	Os0949
NC_029256.1 Oryza sativa Japonica Group cultivar Nipponbare chromosome 1, IRGSP-1.0	24976534	24978133	1600	Os2537
NC_029256.1 Oryza sativa Japonica Group cultivar Nipponbare chromosome 1, IRGSP-1.0	24978242	24979765	1523	Os0037
NC_029256.1 Oryza sativa Japonica Group cultivar Nipponbare chromosome 1, IRGSP-1.0	24983872	24984783	912	Os0205
NC_029256.1 Oryza sativa Japonica Group cultivar Nipponbare chromosome 1, IRGSP-1.0	25026370	25028021	1651	Os0037
NC_029256.1 Oryza sativa Japonica Group cultivar Nipponbare chromosome 1, IRGSP-1.0	25098159	25098840	682	Os0220
NC_029256.1 Oryza sativa Japonica Group cultivar Nipponbare chromosome 1, IRGSP-1.0	25129630	25131010	1381	Os0166
NC_029256.1 Oryza sativa Japonica Group cultivar Nipponbare chromosome 1, IRGSP-1.0	25159090	25160338	1248	Os0202
NC_029256.1 Oryza sativa Japonica Group cultivar Nipponbare chromosome 1, IRGSP-1.0	25181589	25182300	712	Os0085
NC_029256.1 Oryza sativa Japonica Group cultivar Nipponbare chromosome 1, IRGSP-1.0	25196360	25203051	6692	Os0177
NC_029256.1 Oryza sativa Japonica Group cultivar Nipponbare chromosome 1, IRGSP-1.0	25245504	25246641	1138	Os0105
NC_029256.1 Oryza sativa Japonica Group cultivar Nipponbare chromosome 1, IRGSP-1.0	25254133	25265981	11849	Os1455
NC_029256.1 Oryza sativa Japonica Group cultivar Nipponbare chromosome 1, IRGSP-1.0	25267702	25268187	486	Os0297
NC_029256.1 Oryza sativa Japonica Group cultivar Nipponbare chromosome 1, IRGSP-1.0	25270303	25270691	389	Os0087
NC_029256.1 Oryza sativa Japonica Group cultivar Nipponbare chromosome 1, IRGSP-1.0	25290061	25290489	429	Os0086
NC_029256.1 Oryza sativa Japonica Group cultivar Nipponbare chromosome 1, IRGSP-1.0	25330107	25330471	365	Os0297
NC_029256.1 Oryza sativa Japonica Group cultivar Nipponbare chromosome 1, IRGSP-1.0	25371334	25371838	505	Os0182
NC_029256.1 Oryza sativa Japonica Group cultivar Nipponbare chromosome 1, IRGSP-1.0	25378678	25379012	335	Os0297
NC_029256.1 Oryza sativa Japonica Group cultivar Nipponbare chromosome 1, IRGSP-1.0	25445145	25447145	2000	Os0037
NC_029256.1 Oryza sativa Japonica Group cultivar Nipponbare chromosome 1, IRGSP-1.0	25507023	25507339	317	Os0335
NC_029256.1 Oryza sativa Japonica Group cultivar Nipponbare chromosome 1, IRGSP-1.0	25562909	25564204	1295	Os2159
NC_029256.1 Oryza sativa Japonica Group cultivar Nipponbare chromosome 1, IRGSP-1.0	25579066	25581042	1976	Os0037
NC_029256.1 Oryza sativa Japonica Group cultivar Nipponbare chromosome 1, IRGSP-1.0	25600735	25602232	1497	Os0037
NC_029256.1 Oryza sativa Japonica Group cultivar Nipponbare chromosome 1, IRGSP-1.0	25606207	25614280	8074	Os0235
NC_029256.1 Oryza sativa Japonica Group cultivar Nipponbare chromosome 1, IRGSP-1.0	25629294	25636742	7449	Os0177
NC_029256.1 Oryza sativa Japonica Group cultivar Nipponbare chromosome 1, IRGSP-1.0	25668476	25669789	1313	Os2537
NC_029256.1 Oryza sativa Japonica Group cultivar Nipponbare chromosome 1, IRGSP-1.0	25689730	25690966	1236	Os0205
NC_029256.1 Oryza sativa Japonica Group cultivar Nipponbare chromosome 1, IRGSP-1.0	25716575	25717847	1273	Os3284
NC_029256.1 Oryza sativa Japonica Group cultivar Nipponbare chromosome 1, IRGSP-1.0	25720847	25721983	1136	Os2088
NC_029256.1 Oryza sativa Japonica Group cultivar Nipponbare chromosome 1, IRGSP-1.0	25741483	25742473	990	Os0205
NC_029256.1 Oryza sativa Japonica Group cultivar Nipponbare chromosome 1, IRGSP-1.0	25755965	25757145	1181	Os2580
NC_029256.1 Oryza sativa Japonica Group cultivar Nipponbare chromosome 1, IRGSP-1.0	25772973	25775057	2085	Os3034
NC_029256.1 Oryza sativa Japonica Group cultivar Nipponbare chromosome 1, IRGSP-1.0	25820976	25821586	611	Os3333
NC_029256.1 Oryza sativa Japonica Group cultivar Nipponbare chromosome 1, IRGSP-1.0	25854866	25855429	564	Os3375
NC_029256.1 Oryza sativa Japonica Group cultivar Nipponbare chromosome 1, IRGSP-1.0	25861348	25861694	347	Os0284
NC_029256.1 Oryza sativa Japonica Group cultivar Nipponbare chromosome 1, IRGSP-1.0	25878779	25879523	745	Os0089
NC_029256.1 Oryza sativa Japonica Group cultivar Nipponbare chromosome 1, IRGSP-1.0	25905768	25906510	743	Os0089
NC_029256.1 Oryza sativa Japonica Group cultivar Nipponbare chromosome 1, IRGSP-1.0	25915666	25916203	538	Os0120
NC_029256.1 Oryza sativa Japonica Group cultivar Nipponbare chromosome 1, IRGSP-1.0	25933157	25935124	1967	Os0037
NC_029256.1 Oryza sativa Japonica Group cultivar Nipponbare chromosome 1, IRGSP-1.0	25953521	25954856	1336	Os2537
NC_029256.1 Oryza sativa Japonica Group cultivar Nipponbare chromosome 1, IRGSP-1.0	26030965	26032488	1523	Os0949
NC_029256.1 Oryza sativa Japonica Group cultivar Nipponbare chromosome 1, IRGSP-1.0	26042395	26043774	1379	Os0037
NC_029256.1 Oryza sativa Japonica Group cultivar Nipponbare chromosome 1, IRGSP-1.0	26091204	26093509	2305	Os0166
NC_029256.1 Oryza sativa Japonica Group cultivar Nipponbare chromosome 1, IRGSP-1.0	26095909	26096307	399	Os0218
NC_029256.1 Oryza sativa Japonica Group cultivar Nipponbare chromosome 1, IRGSP-1.0	26098386	26098911	526	Os0301
NC_029256.1 Oryza sativa Japonica Group cultivar Nipponbare chromosome 1, IRGSP-1.0	26127531	26128209	679	Os3361
NC_029256.1 Oryza sativa Japonica Group cultivar Nipponbare chromosome 1, IRGSP-1.0	26128608	26129247	640	Os1571
NC_029256.1 Oryza sativa Japonica Group cultivar Nipponbare chromosome 1, IRGSP-1.0	26140938	26141697	760	Os0243
NC_029256.1 Oryza sativa Japonica Group cultivar Nipponbare chromosome 1, IRGSP-1.0	26161086	26163683	2598	Os0037
NC_029256.1 Oryza sativa Japonica Group cultivar Nipponbare chromosome 1, IRGSP-1.0	26171819	26172743	925	Os0208
NC_029256.1 Oryza sativa Japonica Group cultivar Nipponbare chromosome 1, IRGSP-1.0	26177275	26178335	1061	Os0610
NC_029256.1 Oryza sativa Japonica Group cultivar Nipponbare chromosome 1, IRGSP-1.0	26180851	26182532	1682	Os0372
NC_029256.1 Oryza sativa Japonica Group cultivar Nipponbare chromosome 1, IRGSP-1.0	26239241	26239861	621	Os1327
NC_029256.1 Oryza sativa Japonica Group cultivar Nipponbare chromosome 1, IRGSP-1.0	26250094	26250609	516	Os0301
NC_029256.1 Oryza sativa Japonica Group cultivar Nipponbare chromosome 1, IRGSP-1.0	26309648	26311054	1407	Os1617
NC_029256.1 Oryza sativa Japonica Group cultivar Nipponbare chromosome 1, IRGSP-1.0	26325949	26327424	1475	Os0037
NC_029256.1 Oryza sativa Japonica Group cultivar Nipponbare chromosome 1, IRGSP-1.0	26337217	26337744	528	Os0089
NC_029256.1 Oryza sativa Japonica Group cultivar Nipponbare chromosome 1, IRGSP-1.0	26384404	26385632	1229	Os0037
NC_029256.1 Oryza sativa Japonica Group cultivar Nipponbare chromosome 1, IRGSP-1.0	26389186	26390584	1399	Os2537
NC_029256.1 Oryza sativa Japonica Group cultivar Nipponbare chromosome 1, IRGSP-1.0	26412675	26413889	1214	Os0037
NC_029256.1 Oryza sativa Japonica Group cultivar Nipponbare chromosome 1, IRGSP-1.0	26418015	26419519	1504	Os2580
NC_029256.1 Oryza sativa Japonica Group cultivar Nipponbare chromosome 1, IRGSP-1.0	26426972	26427489	518	Os0284
NC_029256.1 Oryza sativa Japonica Group cultivar Nipponbare chromosome 1, IRGSP-1.0	26473930	26474307	378	Os0312
NC_029256.1 Oryza sativa Japonica Group cultivar Nipponbare chromosome 1, IRGSP-1.0	26560587	26563805	3219	Os2580
NC_029256.1 Oryza sativa Japonica Group cultivar Nipponbare chromosome 1, IRGSP-1.0	26567323	26571893	4571	Os0177
NC_029256.1 Oryza sativa Japonica Group cultivar Nipponbare chromosome 1, IRGSP-1.0	26580967	26582083	1116	Os0166
NC_029256.1 Oryza sativa Japonica Group cultivar Nipponbare chromosome 1, IRGSP-1.0	26637359	26637876	518	Os0314
NC_029256.1 Oryza sativa Japonica Group cultivar Nipponbare chromosome 1, IRGSP-1.0	26708427	26710177	1751	Os0949
NC_029256.1 Oryza sativa Japonica Group cultivar Nipponbare chromosome 1, IRGSP-1.0	26716071	26717448	1378	Os1838
NC_029256.1 Oryza sativa Japonica Group cultivar Nipponbare chromosome 1, IRGSP-1.0	26728507	26729870	1364	Os2537
NC_029256.1 Oryza sativa Japonica Group cultivar Nipponbare chromosome 1, IRGSP-1.0	26762623	26764130	1507	Os0037
NC_029256.1 Oryza sativa Japonica Group cultivar Nipponbare chromosome 1, IRGSP-1.0	26772195	26776358	4164	Os0385
NC_029256.1 Oryza sativa Japonica Group cultivar Nipponbare chromosome 1, IRGSP-1.0	26826046	26827281	1236	Os0205
NC_029256.1 Oryza sativa Japonica Group cultivar Nipponbare chromosome 1, IRGSP-1.0	26835621	26843407	7787	Os0177
NC_029256.1 Oryza sativa Japonica Group cultivar Nipponbare chromosome 1, IRGSP-1.0	26919830	26920502	673	Os0089
NC_029256.1 Oryza sativa Japonica Group cultivar Nipponbare chromosome 1, IRGSP-1.0	27039455	27040917	1462	Os0166
NC_029256.1 Oryza sativa Japonica Group cultivar Nipponbare chromosome 1, IRGSP-1.0	27044525	27045904	1380	Os0037
NC_029256.1 Oryza sativa Japonica Group cultivar Nipponbare chromosome 1, IRGSP-1.0	27077297	27078344	1047	Os0243
NC_029256.1 Oryza sativa Japonica Group cultivar Nipponbare chromosome 1, IRGSP-1.0	27092879	27093261	383	Os0098
NC_029256.1 Oryza sativa Japonica Group cultivar Nipponbare chromosome 1, IRGSP-1.0	27094504	27095004	501	Os0182
NC_029256.1 Oryza sativa Japonica Group cultivar Nipponbare chromosome 1, IRGSP-1.0	27112762	27113932	1170	Os0284
NC_029256.1 Oryza sativa Japonica Group cultivar Nipponbare chromosome 1, IRGSP-1.0	27137225	27138077	853	Os3623
NC_029256.1 Oryza sativa Japonica Group cultivar Nipponbare chromosome 1, IRGSP-1.0	27206230	27206741	512	Os0086
NC_029256.1 Oryza sativa Japonica Group cultivar Nipponbare chromosome 1, IRGSP-1.0	27224460	27225355	896	Os1617
NC_029256.1 Oryza sativa Japonica Group cultivar Nipponbare chromosome 1, IRGSP-1.0	27281744	27283089	1346	Os0105
NC_029256.1 Oryza sativa Japonica Group cultivar Nipponbare chromosome 1, IRGSP-1.0	27287947	27288279	333	Os0085
NC_029256.1 Oryza sativa Japonica Group cultivar Nipponbare chromosome 1, IRGSP-1.0	27331370	27332035	666	Os0177
NC_029256.1 Oryza sativa Japonica Group cultivar Nipponbare chromosome 1, IRGSP-1.0	27345029	27352986	7958	Os0177
NC_029256.1 Oryza sativa Japonica Group cultivar Nipponbare chromosome 1, IRGSP-1.0	27372572	27373852	1281	Os0053
NC_029256.1 Oryza sativa Japonica Group cultivar Nipponbare chromosome 1, IRGSP-1.0	27378190	27378677	488	Os0297
NC_029256.1 Oryza sativa Japonica Group cultivar Nipponbare chromosome 1, IRGSP-1.0	27463973	27465135	1163	Os0610
NC_029256.1 Oryza sativa Japonica Group cultivar Nipponbare chromosome 1, IRGSP-1.0	27469914	27471308	1395	Os3337
NC_029256.1 Oryza sativa Japonica Group cultivar Nipponbare chromosome 1, IRGSP-1.0	27480883	27488482	7600	Os0385
NC_029256.1 Oryza sativa Japonica Group cultivar Nipponbare chromosome 1, IRGSP-1.0	27517268	27518904	1637	Os0312
NC_029256.1 Oryza sativa Japonica Group cultivar Nipponbare chromosome 1, IRGSP-1.0	27527375	27528546	1171	Os2580
NC_029256.1 Oryza sativa Japonica Group cultivar Nipponbare chromosome 1, IRGSP-1.0	27539150	27540529	1380	Os0105
NC_029256.1 Oryza sativa Japonica Group cultivar Nipponbare chromosome 1, IRGSP-1.0	27570708	27571954	1246	Os0949
NC_029256.1 Oryza sativa Japonica Group cultivar Nipponbare chromosome 1, IRGSP-1.0	27595888	27597023	1136	Os0378
NC_029256.1 Oryza sativa Japonica Group cultivar Nipponbare chromosome 1, IRGSP-1.0	27640216	27641189	974	Os0360
NC_029256.1 Oryza sativa Japonica Group cultivar Nipponbare chromosome 1, IRGSP-1.0	27703778	27705091	1314	Os0053
NC_029256.1 Oryza sativa Japonica Group cultivar Nipponbare chromosome 1, IRGSP-1.0	27766082	27766462	381	Os0098
NC_029256.1 Oryza sativa Japonica Group cultivar Nipponbare chromosome 1, IRGSP-1.0	27803938	27813014	9076	Os0949
NC_029256.1 Oryza sativa Japonica Group cultivar Nipponbare chromosome 1, IRGSP-1.0	27933177	27933538	362	Os0659
NC_029256.1 Oryza sativa Japonica Group cultivar Nipponbare chromosome 1, IRGSP-1.0	28029391	28029783	393	Os0086
NC_029256.1 Oryza sativa Japonica Group cultivar Nipponbare chromosome 1, IRGSP-1.0	28061052	28061430	379	Os1127
NC_029256.1 Oryza sativa Japonica Group cultivar Nipponbare chromosome 1, IRGSP-1.0	28068196	28068686	491	Os0089
NC_029256.1 Oryza sativa Japonica Group cultivar Nipponbare chromosome 1, IRGSP-1.0	28120202	28120574	373	Os0098
NC_029256.1 Oryza sativa Japonica Group cultivar Nipponbare chromosome 1, IRGSP-1.0	28160059	28161527	1469	Os0103
NC_029256.1 Oryza sativa Japonica Group cultivar Nipponbare chromosome 1, IRGSP-1.0	28198700	28199165	466	Os0086
NC_029256.1 Oryza sativa Japonica Group cultivar Nipponbare chromosome 1, IRGSP-1.0	28199523	28200451	929	Os0284
NC_029256.1 Oryza sativa Japonica Group cultivar Nipponbare chromosome 1, IRGSP-1.0	28224114	28231415	7302	Os0105
NC_029256.1 Oryza sativa Japonica Group cultivar Nipponbare chromosome 1, IRGSP-1.0	28293257	28300663	7407	Os3627
NC_029256.1 Oryza sativa Japonica Group cultivar Nipponbare chromosome 1, IRGSP-1.0	28318037	28318951	915	Os0222
NC_029256.1 Oryza sativa Japonica Group cultivar Nipponbare chromosome 1, IRGSP-1.0	28333664	28334652	989	Os0037
NC_029256.1 Oryza sativa Japonica Group cultivar Nipponbare chromosome 1, IRGSP-1.0	28335232	28336994	1763	Os0949
NC_029256.1 Oryza sativa Japonica Group cultivar Nipponbare chromosome 1, IRGSP-1.0	28337026	28343903	6877	Os0037
NC_029256.1 Oryza sativa Japonica Group cultivar Nipponbare chromosome 1, IRGSP-1.0	28353394	28354175	782	Os0284
NC_029256.1 Oryza sativa Japonica Group cultivar Nipponbare chromosome 1, IRGSP-1.0	28382763	28383859	1097	Os0312
NC_029256.1 Oryza sativa Japonica Group cultivar Nipponbare chromosome 1, IRGSP-1.0	28444054	28445378	1324	Os0053
NC_029256.1 Oryza sativa Japonica Group cultivar Nipponbare chromosome 1, IRGSP-1.0	28468548	28469042	495	Os0220
NC_029256.1 Oryza sativa Japonica Group cultivar Nipponbare chromosome 1, IRGSP-1.0	28504444	28509942	5498	Os0949
NC_029256.1 Oryza sativa Japonica Group cultivar Nipponbare chromosome 1, IRGSP-1.0	28511226	28512356	1131	Os0720
NC_029256.1 Oryza sativa Japonica Group cultivar Nipponbare chromosome 1, IRGSP-1.0	28527269	28528172	904	Os0054
NC_029256.1 Oryza sativa Japonica Group cultivar Nipponbare chromosome 1, IRGSP-1.0	28570128	28570897	770	Os3337
NC_029256.1 Oryza sativa Japonica Group cultivar Nipponbare chromosome 1, IRGSP-1.0	28577055	28578069	1014	Os0610
NC_029256.1 Oryza sativa Japonica Group cultivar Nipponbare chromosome 1, IRGSP-1.0	28589084	28590334	1251	Os0166
NC_029256.1 Oryza sativa Japonica Group cultivar Nipponbare chromosome 1, IRGSP-1.0	28601508	28602600	1093	Os0166
NC_029256.1 Oryza sativa Japonica Group cultivar Nipponbare chromosome 1, IRGSP-1.0	28651026	28652524	1498	Os0037
NC_029256.1 Oryza sativa Japonica Group cultivar Nipponbare chromosome 1, IRGSP-1.0	28699044	28704650	5607	Os0177
NC_029256.1 Oryza sativa Japonica Group cultivar Nipponbare chromosome 1, IRGSP-1.0	28725506	28727475	1969	Os0037
NC_029256.1 Oryza sativa Japonica Group cultivar Nipponbare chromosome 1, IRGSP-1.0	28735316	28738708	3393	Os0054
NC_029256.1 Oryza sativa Japonica Group cultivar Nipponbare chromosome 1, IRGSP-1.0	28751451	28752084	634	Os0230
NC_029256.1 Oryza sativa Japonica Group cultivar Nipponbare chromosome 1, IRGSP-1.0	28769728	28770123	396	Os0086
NC_029256.1 Oryza sativa Japonica Group cultivar Nipponbare chromosome 1, IRGSP-1.0	28795348	28795712	365	Os0312
NC_029256.1 Oryza sativa Japonica Group cultivar Nipponbare chromosome 1, IRGSP-1.0	28838982	28847185	8203	Os0037
NC_029256.1 Oryza sativa Japonica Group cultivar Nipponbare chromosome 1, IRGSP-1.0	28853439	28865146	11707	Os0037
NC_029256.1 Oryza sativa Japonica Group cultivar Nipponbare chromosome 1, IRGSP-1.0	28914322	28916414	2092	Os0037
NC_029256.1 Oryza sativa Japonica Group cultivar Nipponbare chromosome 1, IRGSP-1.0	28924708	28925630	923	Os2397
NC_029256.1 Oryza sativa Japonica Group cultivar Nipponbare chromosome 1, IRGSP-1.0	28953019	28954591	1573	Os0949
NC_029256.1 Oryza sativa Japonica Group cultivar Nipponbare chromosome 1, IRGSP-1.0	29016955	29017474	520	Os1455
NC_029256.1 Oryza sativa Japonica Group cultivar Nipponbare chromosome 1, IRGSP-1.0	29171052	29172521	1469	Os0037
NC_029256.1 Oryza sativa Japonica Group cultivar Nipponbare chromosome 1, IRGSP-1.0	29178747	29182855	4109	Os0105
NC_029256.1 Oryza sativa Japonica Group cultivar Nipponbare chromosome 1, IRGSP-1.0	29282973	29284514	1541	Os0949
NC_029256.1 Oryza sativa Japonica Group cultivar Nipponbare chromosome 1, IRGSP-1.0	29343405	29343952	548	Os0297
NC_029256.1 Oryza sativa Japonica Group cultivar Nipponbare chromosome 1, IRGSP-1.0	29392183	29393177	994	Os0166
NC_029256.1 Oryza sativa Japonica Group cultivar Nipponbare chromosome 1, IRGSP-1.0	29415346	29423400	8055	Os0177
NC_029256.1 Oryza sativa Japonica Group cultivar Nipponbare chromosome 1, IRGSP-1.0	29425224	29425559	336	Os0312
NC_029256.1 Oryza sativa Japonica Group cultivar Nipponbare chromosome 1, IRGSP-1.0	29495461	29496157	697	Os0853
NC_029256.1 Oryza sativa Japonica Group cultivar Nipponbare chromosome 1, IRGSP-1.0	29499735	29500098	364	Os0297
NC_029256.1 Oryza sativa Japonica Group cultivar Nipponbare chromosome 1, IRGSP-1.0	29557886	29558886	1001	Os3391
NC_029256.1 Oryza sativa Japonica Group cultivar Nipponbare chromosome 1, IRGSP-1.0	29586551	29587843	1292	Os0053
NC_029256.1 Oryza sativa Japonica Group cultivar Nipponbare chromosome 1, IRGSP-1.0	29594692	29595317	626	Os0659
NC_029256.1 Oryza sativa Japonica Group cultivar Nipponbare chromosome 1, IRGSP-1.0	29624202	29625806	1604	Os0166
NC_029256.1 Oryza sativa Japonica Group cultivar Nipponbare chromosome 1, IRGSP-1.0	29650135	29650603	469	Os0089
NC_029256.1 Oryza sativa Japonica Group cultivar Nipponbare chromosome 1, IRGSP-1.0	29695500	29703832	8332	Os2580
NC_029256.1 Oryza sativa Japonica Group cultivar Nipponbare chromosome 1, IRGSP-1.0	29717432	29718533	1102	Os1230
NC_029256.1 Oryza sativa Japonica Group cultivar Nipponbare chromosome 1, IRGSP-1.0	29773934	29775401	1467	Os2580
NC_029256.1 Oryza sativa Japonica Group cultivar Nipponbare chromosome 1, IRGSP-1.0	29822596	29823989	1393	Os0037
NC_029256.1 Oryza sativa Japonica Group cultivar Nipponbare chromosome 1, IRGSP-1.0	29836906	29838305	1400	Os0105
NC_029256.1 Oryza sativa Japonica Group cultivar Nipponbare chromosome 1, IRGSP-1.0	29840079	29840513	435	Os0086
NC_029256.1 Oryza sativa Japonica Group cultivar Nipponbare chromosome 1, IRGSP-1.0	29841019	29842261	1242	Os0166
NC_029256.1 Oryza sativa Japonica Group cultivar Nipponbare chromosome 1, IRGSP-1.0	29878044	29878418	375	Os0087
NC_029256.1 Oryza sativa Japonica Group cultivar Nipponbare chromosome 1, IRGSP-1.0	29886642	29887888	1246	Os0166
NC_029256.1 Oryza sativa Japonica Group cultivar Nipponbare chromosome 1, IRGSP-1.0	29958927	29959455	529	Os1428
NC_029256.1 Oryza sativa Japonica Group cultivar Nipponbare chromosome 1, IRGSP-1.0	30001732	30002366	635	Os0105
NC_029256.1 Oryza sativa Japonica Group cultivar Nipponbare chromosome 1, IRGSP-1.0	30053493	30053866	374	Os0297
NC_029256.1 Oryza sativa Japonica Group cultivar Nipponbare chromosome 1, IRGSP-1.0	30067757	30068283	527	Os0584
NC_029256.1 Oryza sativa Japonica Group cultivar Nipponbare chromosome 1, IRGSP-1.0	30071330	30071721	392	Os0087
NC_029256.1 Oryza sativa Japonica Group cultivar Nipponbare chromosome 1, IRGSP-1.0	30113481	30114865	1385	Os3333
NC_029256.1 Oryza sativa Japonica Group cultivar Nipponbare chromosome 1, IRGSP-1.0	30210885	30212150	1265	Os1129
NC_029256.1 Oryza sativa Japonica Group cultivar Nipponbare chromosome 1, IRGSP-1.0	30276383	30277705	1322	Os0949
NC_029256.1 Oryza sativa Japonica Group cultivar Nipponbare chromosome 1, IRGSP-1.0	30285555	30299663	14109	Os2788
NC_029256.1 Oryza sativa Japonica Group cultivar Nipponbare chromosome 1, IRGSP-1.0	30318586	30319762	1176	Os0205
NC_029256.1 Oryza sativa Japonica Group cultivar Nipponbare chromosome 1, IRGSP-1.0	30325927	30330382	4456	Os2788
NC_029256.1 Oryza sativa Japonica Group cultivar Nipponbare chromosome 1, IRGSP-1.0	30334928	30339347	4420	Os0086
NC_029256.1 Oryza sativa Japonica Group cultivar Nipponbare chromosome 1, IRGSP-1.0	30416758	30417259	502	Os0182
NC_029256.1 Oryza sativa Japonica Group cultivar Nipponbare chromosome 1, IRGSP-1.0	30456233	30456662	430	Os0166
NC_029256.1 Oryza sativa Japonica Group cultivar Nipponbare chromosome 1, IRGSP-1.0	30471108	30471489	382	Os0098
NC_029256.1 Oryza sativa Japonica Group cultivar Nipponbare chromosome 1, IRGSP-1.0	30507931	30508516	586	Os0301
NC_029256.1 Oryza sativa Japonica Group cultivar Nipponbare chromosome 1, IRGSP-1.0	30510619	30511053	435	Os0086
NC_029256.1 Oryza sativa Japonica Group cultivar Nipponbare chromosome 1, IRGSP-1.0	30529941	30531417	1477	Os0284
NC_029256.1 Oryza sativa Japonica Group cultivar Nipponbare chromosome 1, IRGSP-1.0	30584840	30586667	1827	Os0037
NC_029256.1 Oryza sativa Japonica Group cultivar Nipponbare chromosome 1, IRGSP-1.0	30640087	30644634	4548	Os0177
NC_029256.1 Oryza sativa Japonica Group cultivar Nipponbare chromosome 1, IRGSP-1.0	30720554	30725800	5246	Os0037
NC_029256.1 Oryza sativa Japonica Group cultivar Nipponbare chromosome 1, IRGSP-1.0	30812348	30812860	513	Os0086
NC_029256.1 Oryza sativa Japonica Group cultivar Nipponbare chromosome 1, IRGSP-1.0	30814957	30815698	742	Os0089
NC_029256.1 Oryza sativa Japonica Group cultivar Nipponbare chromosome 1, IRGSP-1.0	30848577	30850203	1626	Os3625
NC_029256.1 Oryza sativa Japonica Group cultivar Nipponbare chromosome 1, IRGSP-1.0	30875474	30876273	800	Os2154
NC_029256.1 Oryza sativa Japonica Group cultivar Nipponbare chromosome 1, IRGSP-1.0	30876825	30878313	1489	Os0314
NC_029256.1 Oryza sativa Japonica Group cultivar Nipponbare chromosome 1, IRGSP-1.0	30901988	30903522	1534	Os0037
NC_029256.1 Oryza sativa Japonica Group cultivar Nipponbare chromosome 1, IRGSP-1.0	30927763	30929213	1451	Os0220
NC_029256.1 Oryza sativa Japonica Group cultivar Nipponbare chromosome 1, IRGSP-1.0	30955112	30956890	1778	Os0222
NC_029256.1 Oryza sativa Japonica Group cultivar Nipponbare chromosome 1, IRGSP-1.0	30963416	30963913	498	Os3337
NC_029256.1 Oryza sativa Japonica Group cultivar Nipponbare chromosome 1, IRGSP-1.0	31017679	31032126	14448	Os0037
NC_029256.1 Oryza sativa Japonica Group cultivar Nipponbare chromosome 1, IRGSP-1.0	31035158	31036740	1582	Os0513
NC_029256.1 Oryza sativa Japonica Group cultivar Nipponbare chromosome 1, IRGSP-1.0	31061909	31064726	2818	Os0037
NC_029256.1 Oryza sativa Japonica Group cultivar Nipponbare chromosome 1, IRGSP-1.0	31186503	31195565	9063	Os0177
NC_029256.1 Oryza sativa Japonica Group cultivar Nipponbare chromosome 1, IRGSP-1.0	31197773	31199757	1984	Os2537
NC_029256.1 Oryza sativa Japonica Group cultivar Nipponbare chromosome 1, IRGSP-1.0	31202345	31203089	745	Os0314
NC_029256.1 Oryza sativa Japonica Group cultivar Nipponbare chromosome 1, IRGSP-1.0	31270193	31270537	345	Os0085
NC_029256.1 Oryza sativa Japonica Group cultivar Nipponbare chromosome 1, IRGSP-1.0	31330087	31336186	6100	Os0385
NC_029256.1 Oryza sativa Japonica Group cultivar Nipponbare chromosome 1, IRGSP-1.0	31365686	31366894	1208	Os2088
NC_029256.1 Oryza sativa Japonica Group cultivar Nipponbare chromosome 1, IRGSP-1.0	31416767	31417269	503	Os0220
NC_029256.1 Oryza sativa Japonica Group cultivar Nipponbare chromosome 1, IRGSP-1.0	31507922	31508314	393	Os0086
NC_029256.1 Oryza sativa Japonica Group cultivar Nipponbare chromosome 1, IRGSP-1.0	31583673	31584305	633	Os0086
NC_029256.1 Oryza sativa Japonica Group cultivar Nipponbare chromosome 1, IRGSP-1.0	31626303	31626975	673	Os0177
NC_029256.1 Oryza sativa Japonica Group cultivar Nipponbare chromosome 1, IRGSP-1.0	31651020	31651409	390	Os0086
NC_029256.1 Oryza sativa Japonica Group cultivar Nipponbare chromosome 1, IRGSP-1.0	31671829	31676560	4732	Os0570
NC_029256.1 Oryza sativa Japonica Group cultivar Nipponbare chromosome 1, IRGSP-1.0	31692048	31693050	1003	Os0166
NC_029256.1 Oryza sativa Japonica Group cultivar Nipponbare chromosome 1, IRGSP-1.0	31704900	31706583	1683	Os0166
NC_029256.1 Oryza sativa Japonica Group cultivar Nipponbare chromosome 1, IRGSP-1.0	31723788	31726151	2363	Os0037
NC_029256.1 Oryza sativa Japonica Group cultivar Nipponbare chromosome 1, IRGSP-1.0	31764073	31765503	1430	Os0949
NC_029256.1 Oryza sativa Japonica Group cultivar Nipponbare chromosome 1, IRGSP-1.0	31767186	31768678	1493	Os2580
NC_029256.1 Oryza sativa Japonica Group cultivar Nipponbare chromosome 1, IRGSP-1.0	31773145	31775319	2175	Os3566
NC_029256.1 Oryza sativa Japonica Group cultivar Nipponbare chromosome 1, IRGSP-1.0	31845672	31847011	1339	Os0284
NC_029256.1 Oryza sativa Japonica Group cultivar Nipponbare chromosome 1, IRGSP-1.0	31866807	31867720	914	Os0284
NC_029256.1 Oryza sativa Japonica Group cultivar Nipponbare chromosome 1, IRGSP-1.0	31883292	31885752	2461	Os3619
NC_029256.1 Oryza sativa Japonica Group cultivar Nipponbare chromosome 1, IRGSP-1.0	31906104	31912636	6532	Os0037
NC_029256.1 Oryza sativa Japonica Group cultivar Nipponbare chromosome 1, IRGSP-1.0	31951714	31956047	4334	Os0086
NC_029256.1 Oryza sativa Japonica Group cultivar Nipponbare chromosome 1, IRGSP-1.0	32049236	32049710	475	Os0166
NC_029256.1 Oryza sativa Japonica Group cultivar Nipponbare chromosome 1, IRGSP-1.0	32082779	32084628	1849	Os2537
NC_029256.1 Oryza sativa Japonica Group cultivar Nipponbare chromosome 1, IRGSP-1.0	32121192	32121926	735	Os0089
NC_029256.1 Oryza sativa Japonica Group cultivar Nipponbare chromosome 1, IRGSP-1.0	32181320	32183575	2256	Os0709
NC_029256.1 Oryza sativa Japonica Group cultivar Nipponbare chromosome 1, IRGSP-1.0	32248871	32249435	565	Os0861
NC_029256.1 Oryza sativa Japonica Group cultivar Nipponbare chromosome 1, IRGSP-1.0	32295573	32297019	1446	Os2088
NC_029256.1 Oryza sativa Japonica Group cultivar Nipponbare chromosome 1, IRGSP-1.0	32339362	32339755	394	Os0086
NC_029256.1 Oryza sativa Japonica Group cultivar Nipponbare chromosome 1, IRGSP-1.0	32340604	32341122	519	Os3375
NC_029256.1 Oryza sativa Japonica Group cultivar Nipponbare chromosome 1, IRGSP-1.0	32458815	32459999	1185	Os1148
NC_029256.1 Oryza sativa Japonica Group cultivar Nipponbare chromosome 1, IRGSP-1.0	32466640	32470222	3583	Os0177
NC_029256.1 Oryza sativa Japonica Group cultivar Nipponbare chromosome 1, IRGSP-1.0	32481210	32481557	348	Os0053
NC_029256.1 Oryza sativa Japonica Group cultivar Nipponbare chromosome 1, IRGSP-1.0	32709935	32710248	314	Os0335
NC_029256.1 Oryza sativa Japonica Group cultivar Nipponbare chromosome 1, IRGSP-1.0	32725637	32725982	346	Os0372
NC_029256.1 Oryza sativa Japonica Group cultivar Nipponbare chromosome 1, IRGSP-1.0	32834450	32835836	1387	Os2398
NC_029256.1 Oryza sativa Japonica Group cultivar Nipponbare chromosome 1, IRGSP-1.0	32927409	32927752	344	Os0085
NC_029256.1 Oryza sativa Japonica Group cultivar Nipponbare chromosome 1, IRGSP-1.0	32978722	32980135	1413	Os0166
NC_029256.1 Oryza sativa Japonica Group cultivar Nipponbare chromosome 1, IRGSP-1.0	33026631	33027719	1088	Os3617
NC_029256.1 Oryza sativa Japonica Group cultivar Nipponbare chromosome 1, IRGSP-1.0	33041863	33045527	3665	Os0177
NC_029256.1 Oryza sativa Japonica Group cultivar Nipponbare chromosome 1, IRGSP-1.0	33046310	33047692	1383	Os0949
NC_029256.1 Oryza sativa Japonica Group cultivar Nipponbare chromosome 1, IRGSP-1.0	33108092	33114472	6381	Os3606
NC_029256.1 Oryza sativa Japonica Group cultivar Nipponbare chromosome 1, IRGSP-1.0	33114636	33116129	1493	Os0037
NC_029256.1 Oryza sativa Japonica Group cultivar Nipponbare chromosome 1, IRGSP-1.0	33128719	33135100	6382	Os3606
NC_029256.1 Oryza sativa Japonica Group cultivar Nipponbare chromosome 1, IRGSP-1.0	33135264	33136757	1493	Os0037
NC_029256.1 Oryza sativa Japonica Group cultivar Nipponbare chromosome 1, IRGSP-1.0	33159233	33160009	777	Os0243
NC_029256.1 Oryza sativa Japonica Group cultivar Nipponbare chromosome 1, IRGSP-1.0	33204492	33205175	684	Os0177
NC_029256.1 Oryza sativa Japonica Group cultivar Nipponbare chromosome 1, IRGSP-1.0	33206558	33206917	360	Os0659
NC_029256.1 Oryza sativa Japonica Group cultivar Nipponbare chromosome 1, IRGSP-1.0	33225038	33226554	1516	Os0513
NC_029256.1 Oryza sativa Japonica Group cultivar Nipponbare chromosome 1, IRGSP-1.0	33235890	33237947	2058	Os0037
NC_029256.1 Oryza sativa Japonica Group cultivar Nipponbare chromosome 1, IRGSP-1.0	33284555	33285031	477	Os0949
NC_029256.1 Oryza sativa Japonica Group cultivar Nipponbare chromosome 1, IRGSP-1.0	33287554	33288025	472	Os0086
NC_029256.1 Oryza sativa Japonica Group cultivar Nipponbare chromosome 1, IRGSP-1.0	33292536	33293565	1030	Os0202
NC_029256.1 Oryza sativa Japonica Group cultivar Nipponbare chromosome 1, IRGSP-1.0	33319767	33320329	563	Os0312
NC_029256.1 Oryza sativa Japonica Group cultivar Nipponbare chromosome 1, IRGSP-1.0	33323764	33325412	1649	Os3337
NC_029256.1 Oryza sativa Japonica Group cultivar Nipponbare chromosome 1, IRGSP-1.0	33325430	33326759	1330	Os2580
NC_029256.1 Oryza sativa Japonica Group cultivar Nipponbare chromosome 1, IRGSP-1.0	33328800	33329202	403	Os0053
NC_029256.1 Oryza sativa Japonica Group cultivar Nipponbare chromosome 1, IRGSP-1.0	33338636	33340243	1607	Os2537
NC_029256.1 Oryza sativa Japonica Group cultivar Nipponbare chromosome 1, IRGSP-1.0	33345990	33347472	1482	Os0166
NC_029256.1 Oryza sativa Japonica Group cultivar Nipponbare chromosome 1, IRGSP-1.0	33347541	33348821	1281	Os3625
NC_029256.1 Oryza sativa Japonica Group cultivar Nipponbare chromosome 1, IRGSP-1.0	33376904	33378208	1305	Os3337
NC_029256.1 Oryza sativa Japonica Group cultivar Nipponbare chromosome 1, IRGSP-1.0	33385182	33385698	517	Os1030
NC_029256.1 Oryza sativa Japonica Group cultivar Nipponbare chromosome 1, IRGSP-1.0	33396283	33396692	410	Os0659
NC_029256.1 Oryza sativa Japonica Group cultivar Nipponbare chromosome 1, IRGSP-1.0	33415811	33416366	556	Os1308
NC_029256.1 Oryza sativa Japonica Group cultivar Nipponbare chromosome 1, IRGSP-1.0	33441458	33442059	602	Os0037
NC_029256.1 Oryza sativa Japonica Group cultivar Nipponbare chromosome 1, IRGSP-1.0	33442133	33447535	5403	Os0177
NC_029256.1 Oryza sativa Japonica Group cultivar Nipponbare chromosome 1, IRGSP-1.0	33612130	33612455	326	Os3284
NC_029256.1 Oryza sativa Japonica Group cultivar Nipponbare chromosome 1, IRGSP-1.0	33655354	33656778	1424	Os0949
NC_029256.1 Oryza sativa Japonica Group cultivar Nipponbare chromosome 1, IRGSP-1.0	33656846	33658711	1865	Os2580
NC_029256.1 Oryza sativa Japonica Group cultivar Nipponbare chromosome 1, IRGSP-1.0	33665348	33665712	365	Os0037
NC_029256.1 Oryza sativa Japonica Group cultivar Nipponbare chromosome 1, IRGSP-1.0	33669335	33669732	398	Os0086
NC_029256.1 Oryza sativa Japonica Group cultivar Nipponbare chromosome 1, IRGSP-1.0	33701096	33701620	525	Os0086
NC_029256.1 Oryza sativa Japonica Group cultivar Nipponbare chromosome 1, IRGSP-1.0	33749395	33750430	1035	Os0949
NC_029256.1 Oryza sativa Japonica Group cultivar Nipponbare chromosome 1, IRGSP-1.0	33758906	33759373	468	Os0089
NC_029256.1 Oryza sativa Japonica Group cultivar Nipponbare chromosome 1, IRGSP-1.0	33771700	33772270	571	Os0115
NC_029256.1 Oryza sativa Japonica Group cultivar Nipponbare chromosome 1, IRGSP-1.0	33799376	33802789	3413	Os0037
NC_029256.1 Oryza sativa Japonica Group cultivar Nipponbare chromosome 1, IRGSP-1.0	33806927	33807672	746	Os0089
NC_029256.1 Oryza sativa Japonica Group cultivar Nipponbare chromosome 1, IRGSP-1.0	33831506	33833201	1696	Os0378
NC_029256.1 Oryza sativa Japonica Group cultivar Nipponbare chromosome 1, IRGSP-1.0	33880045	33881228	1183	Os2088
NC_029256.1 Oryza sativa Japonica Group cultivar Nipponbare chromosome 1, IRGSP-1.0	33967796	33968732	937	Os0610
NC_029256.1 Oryza sativa Japonica Group cultivar Nipponbare chromosome 1, IRGSP-1.0	34011397	34016714	5318	Os0166
NC_029256.1 Oryza sativa Japonica Group cultivar Nipponbare chromosome 1, IRGSP-1.0	34081062	34092138	11077	Os0623
NC_029256.1 Oryza sativa Japonica Group cultivar Nipponbare chromosome 1, IRGSP-1.0	34111535	34112657	1123	Os0218
NC_029256.1 Oryza sativa Japonica Group cultivar Nipponbare chromosome 1, IRGSP-1.0	34112718	34114564	1846	Os0949
NC_029256.1 Oryza sativa Japonica Group cultivar Nipponbare chromosome 1, IRGSP-1.0	34119170	34119883	714	Os0116
NC_029256.1 Oryza sativa Japonica Group cultivar Nipponbare chromosome 1, IRGSP-1.0	34130225	34131681	1457	Os0874
NC_029256.1 Oryza sativa Japonica Group cultivar Nipponbare chromosome 1, IRGSP-1.0	34195523	34196187	665	Os0177
NC_029256.1 Oryza sativa Japonica Group cultivar Nipponbare chromosome 1, IRGSP-1.0	34223007	34224346	1340	Os3617
NC_029256.1 Oryza sativa Japonica Group cultivar Nipponbare chromosome 1, IRGSP-1.0	34258880	34260133	1254	Os0709
NC_029256.1 Oryza sativa Japonica Group cultivar Nipponbare chromosome 1, IRGSP-1.0	34280282	34281082	801	Os0284
NC_029256.1 Oryza sativa Japonica Group cultivar Nipponbare chromosome 1, IRGSP-1.0	34321846	34322678	833	Os0115
NC_029256.1 Oryza sativa Japonica Group cultivar Nipponbare chromosome 1, IRGSP-1.0	34330773	34331153	381	Os0098
NC_029256.1 Oryza sativa Japonica Group cultivar Nipponbare chromosome 1, IRGSP-1.0	34361130	34361874	745	Os0089
NC_029256.1 Oryza sativa Japonica Group cultivar Nipponbare chromosome 1, IRGSP-1.0	34368906	34376631	7726	Os0037
NC_029256.1 Oryza sativa Japonica Group cultivar Nipponbare chromosome 1, IRGSP-1.0	34391511	34395325	3815	Os0103
NC_029256.1 Oryza sativa Japonica Group cultivar Nipponbare chromosome 1, IRGSP-1.0	34424794	34427758	2965	Os0177
NC_029256.1 Oryza sativa Japonica Group cultivar Nipponbare chromosome 1, IRGSP-1.0	34435117	34435668	552	Os0120
NC_029256.1 Oryza sativa Japonica Group cultivar Nipponbare chromosome 1, IRGSP-1.0	34500199	34501222	1024	Os0105
NC_029256.1 Oryza sativa Japonica Group cultivar Nipponbare chromosome 1, IRGSP-1.0	34501996	34503422	1426	Os0166
NC_029256.1 Oryza sativa Japonica Group cultivar Nipponbare chromosome 1, IRGSP-1.0	34522703	34523832	1129	Os0053
NC_029256.1 Oryza sativa Japonica Group cultivar Nipponbare chromosome 1, IRGSP-1.0	34555018	34555792	775	Os2403
NC_029256.1 Oryza sativa Japonica Group cultivar Nipponbare chromosome 1, IRGSP-1.0	34600437	34603733	3297	Os0848
NC_029256.1 Oryza sativa Japonica Group cultivar Nipponbare chromosome 1, IRGSP-1.0	34715205	34715633	429	Os0086
NC_029256.1 Oryza sativa Japonica Group cultivar Nipponbare chromosome 1, IRGSP-1.0	34779180	34779578	399	Os0086
NC_029256.1 Oryza sativa Japonica Group cultivar Nipponbare chromosome 1, IRGSP-1.0	34784674	34785820	1147	Os0138
NC_029256.1 Oryza sativa Japonica Group cultivar Nipponbare chromosome 1, IRGSP-1.0	34786672	34788076	1405	Os0105
NC_029256.1 Oryza sativa Japonica Group cultivar Nipponbare chromosome 1, IRGSP-1.0	34800257	34800849	593	Os0115
NC_029256.1 Oryza sativa Japonica Group cultivar Nipponbare chromosome 1, IRGSP-1.0	34940867	34941381	515	Os0220
NC_029256.1 Oryza sativa Japonica Group cultivar Nipponbare chromosome 1, IRGSP-1.0	35134682	35138377	3696	Os0037
NC_029256.1 Oryza sativa Japonica Group cultivar Nipponbare chromosome 1, IRGSP-1.0	35138507	35139998	1491	Os0037
NC_029256.1 Oryza sativa Japonica Group cultivar Nipponbare chromosome 1, IRGSP-1.0	35192044	35193502	1458	Os0166
NC_029256.1 Oryza sativa Japonica Group cultivar Nipponbare chromosome 1, IRGSP-1.0	35208197	35216129	7933	Os0177
NC_029256.1 Oryza sativa Japonica Group cultivar Nipponbare chromosome 1, IRGSP-1.0	35335771	35340702	4932	Os0892
NC_029256.1 Oryza sativa Japonica Group cultivar Nipponbare chromosome 1, IRGSP-1.0	35345642	35346011	370	Os0348
NC_029256.1 Oryza sativa Japonica Group cultivar Nipponbare chromosome 1, IRGSP-1.0	35351964	35361116	9153	Os0177
NC_029256.1 Oryza sativa Japonica Group cultivar Nipponbare chromosome 1, IRGSP-1.0	35442775	35457438	14663	Os0037
NC_029256.1 Oryza sativa Japonica Group cultivar Nipponbare chromosome 1, IRGSP-1.0	35523678	35524930	1253	Os0949
NC_029256.1 Oryza sativa Japonica Group cultivar Nipponbare chromosome 1, IRGSP-1.0	35590074	35590898	825	Os0116
NC_029256.1 Oryza sativa Japonica Group cultivar Nipponbare chromosome 1, IRGSP-1.0	35592592	35596012	3420	Os0037
NC_029256.1 Oryza sativa Japonica Group cultivar Nipponbare chromosome 1, IRGSP-1.0	35596095	35596777	683	Os0177
NC_029256.1 Oryza sativa Japonica Group cultivar Nipponbare chromosome 1, IRGSP-1.0	35617467	35617853	387	Os0087
NC_029256.1 Oryza sativa Japonica Group cultivar Nipponbare chromosome 1, IRGSP-1.0	35683874	35684322	449	Os0086
NC_029256.1 Oryza sativa Japonica Group cultivar Nipponbare chromosome 1, IRGSP-1.0	35729131	35731093	1962	Os0166
NC_029256.1 Oryza sativa Japonica Group cultivar Nipponbare chromosome 1, IRGSP-1.0	35775093	35775557	465	Os0138
NC_029256.1 Oryza sativa Japonica Group cultivar Nipponbare chromosome 1, IRGSP-1.0	35800064	35801300	1237	Os0949
NC_029256.1 Oryza sativa Japonica Group cultivar Nipponbare chromosome 1, IRGSP-1.0	35807196	35808486	1291	Os0360
NC_029256.1 Oryza sativa Japonica Group cultivar Nipponbare chromosome 1, IRGSP-1.0	35842521	35843778	1257	Os0205
NC_029256.1 Oryza sativa Japonica Group cultivar Nipponbare chromosome 1, IRGSP-1.0	35875522	35875995	474	Os0086
NC_029256.1 Oryza sativa Japonica Group cultivar Nipponbare chromosome 1, IRGSP-1.0	35879311	35879798	488	Os0166
NC_029256.1 Oryza sativa Japonica Group cultivar Nipponbare chromosome 1, IRGSP-1.0	35901792	35902939	1148	Os2788
NC_029256.1 Oryza sativa Japonica Group cultivar Nipponbare chromosome 1, IRGSP-1.0	35960419	35965119	4701	Os0086
NC_029256.1 Oryza sativa Japonica Group cultivar Nipponbare chromosome 1, IRGSP-1.0	35992835	35993215	381	Os0098
NC_029256.1 Oryza sativa Japonica Group cultivar Nipponbare chromosome 1, IRGSP-1.0	36047615	36047963	349	Os0098
NC_029256.1 Oryza sativa Japonica Group cultivar Nipponbare chromosome 1, IRGSP-1.0	36090521	36092049	1528	Os0037
NC_029256.1 Oryza sativa Japonica Group cultivar Nipponbare chromosome 1, IRGSP-1.0	36122278	36128880	6603	Os0623
NC_029256.1 Oryza sativa Japonica Group cultivar Nipponbare chromosome 1, IRGSP-1.0	36151391	36152218	828	Os3284
NC_029256.1 Oryza sativa Japonica Group cultivar Nipponbare chromosome 1, IRGSP-1.0	36215529	36216714	1186	Os2835
NC_029256.1 Oryza sativa Japonica Group cultivar Nipponbare chromosome 1, IRGSP-1.0	36229972	36232126	2154	Os0037
NC_029256.1 Oryza sativa Japonica Group cultivar Nipponbare chromosome 1, IRGSP-1.0	36258345	36259077	733	Os0454
NC_029256.1 Oryza sativa Japonica Group cultivar Nipponbare chromosome 1, IRGSP-1.0	36305708	36306199	492	Os0230
NC_029256.1 Oryza sativa Japonica Group cultivar Nipponbare chromosome 1, IRGSP-1.0	36312802	36321644	8843	Os0177
NC_029256.1 Oryza sativa Japonica Group cultivar Nipponbare chromosome 1, IRGSP-1.0	36341462	36341933	472	Os0089
NC_029256.1 Oryza sativa Japonica Group cultivar Nipponbare chromosome 1, IRGSP-1.0	36374261	36375608	1347	Os0037
NC_029256.1 Oryza sativa Japonica Group cultivar Nipponbare chromosome 1, IRGSP-1.0	36383400	36383918	519	Os0089
NC_029256.1 Oryza sativa Japonica Group cultivar Nipponbare chromosome 1, IRGSP-1.0	36392870	36394489	1620	Os0037
NC_029256.1 Oryza sativa Japonica Group cultivar Nipponbare chromosome 1, IRGSP-1.0	36493397	36494482	1086	Os2537
NC_029256.1 Oryza sativa Japonica Group cultivar Nipponbare chromosome 1, IRGSP-1.0	36609927	36614940	5014	Os0177
NC_029256.1 Oryza sativa Japonica Group cultivar Nipponbare chromosome 1, IRGSP-1.0	36669514	36670203	690	Os0284
NC_029256.1 Oryza sativa Japonica Group cultivar Nipponbare chromosome 1, IRGSP-1.0	36737797	36738877	1080	Os0949
NC_029256.1 Oryza sativa Japonica Group cultivar Nipponbare chromosome 1, IRGSP-1.0	36803044	36804696	1652	Os0037
NC_029256.1 Oryza sativa Japonica Group cultivar Nipponbare chromosome 1, IRGSP-1.0	36809987	36810974	988	Os0166
NC_029256.1 Oryza sativa Japonica Group cultivar Nipponbare chromosome 1, IRGSP-1.0	36836834	36837667	834	Os0372
NC_029256.1 Oryza sativa Japonica Group cultivar Nipponbare chromosome 1, IRGSP-1.0	37013708	37014953	1246	Os0138
NC_029256.1 Oryza sativa Japonica Group cultivar Nipponbare chromosome 1, IRGSP-1.0	37036549	37037274	726	Os0243
NC_029256.1 Oryza sativa Japonica Group cultivar Nipponbare chromosome 1, IRGSP-1.0	37037788	37038304	517	Os0314
NC_029256.1 Oryza sativa Japonica Group cultivar Nipponbare chromosome 1, IRGSP-1.0	37056456	37056984	529	Os0301
NC_029256.1 Oryza sativa Japonica Group cultivar Nipponbare chromosome 1, IRGSP-1.0	37100329	37100891	563	Os0861
NC_029256.1 Oryza sativa Japonica Group cultivar Nipponbare chromosome 1, IRGSP-1.0	37104571	37111141	6571	Os0086
NC_029256.1 Oryza sativa Japonica Group cultivar Nipponbare chromosome 1, IRGSP-1.0	37283038	37293204	10167	Os0385
NC_029256.1 Oryza sativa Japonica Group cultivar Nipponbare chromosome 1, IRGSP-1.0	37313428	37313821	394	Os0086
NC_029256.1 Oryza sativa Japonica Group cultivar Nipponbare chromosome 1, IRGSP-1.0	37321685	37323499	1814	Os0222
NC_029256.1 Oryza sativa Japonica Group cultivar Nipponbare chromosome 1, IRGSP-1.0	37370404	37370738	335	Os0312
NC_029256.1 Oryza sativa Japonica Group cultivar Nipponbare chromosome 1, IRGSP-1.0	37377166	37377993	828	Os0243
NC_029256.1 Oryza sativa Japonica Group cultivar Nipponbare chromosome 1, IRGSP-1.0	37489450	37502530	13081	Os0102
NC_029256.1 Oryza sativa Japonica Group cultivar Nipponbare chromosome 1, IRGSP-1.0	37508763	37509345	583	Os0086
NC_029256.1 Oryza sativa Japonica Group cultivar Nipponbare chromosome 1, IRGSP-1.0	37541780	37542761	982	Os1886
NC_029256.1 Oryza sativa Japonica Group cultivar Nipponbare chromosome 1, IRGSP-1.0	37610713	37612076	1364	Os0105
NC_029256.1 Oryza sativa Japonica Group cultivar Nipponbare chromosome 1, IRGSP-1.0	37650052	37650437	386	Os0087
NC_029256.1 Oryza sativa Japonica Group cultivar Nipponbare chromosome 1, IRGSP-1.0	37698022	37698826	805	Os0319
NC_029256.1 Oryza sativa Japonica Group cultivar Nipponbare chromosome 1, IRGSP-1.0	37736589	37736917	329	Os0861
NC_029256.1 Oryza sativa Japonica Group cultivar Nipponbare chromosome 1, IRGSP-1.0	37755486	37757320	1834	Os0037
NC_029256.1 Oryza sativa Japonica Group cultivar Nipponbare chromosome 1, IRGSP-1.0	37757633	37759339	1707	Os0284
NC_029256.1 Oryza sativa Japonica Group cultivar Nipponbare chromosome 1, IRGSP-1.0	37818610	37819756	1147	Os0085
NC_029256.1 Oryza sativa Japonica Group cultivar Nipponbare chromosome 1, IRGSP-1.0	37869160	37870536	1376	Os0053
NC_029256.1 Oryza sativa Japonica Group cultivar Nipponbare chromosome 1, IRGSP-1.0	37918999	37919851	853	Os0861
NC_029256.1 Oryza sativa Japonica Group cultivar Nipponbare chromosome 1, IRGSP-1.0	37943276	37944258	983	Os0949
NC_029256.1 Oryza sativa Japonica Group cultivar Nipponbare chromosome 1, IRGSP-1.0	38015407	38016878	1472	Os2537
NC_029256.1 Oryza sativa Japonica Group cultivar Nipponbare chromosome 1, IRGSP-1.0	38063136	38064286	1151	Os0284
NC_029256.1 Oryza sativa Japonica Group cultivar Nipponbare chromosome 1, IRGSP-1.0	38093055	38094892	1837	Os0949
NC_029256.1 Oryza sativa Japonica Group cultivar Nipponbare chromosome 1, IRGSP-1.0	38106513	38107836	1323	Os0037
NC_029256.1 Oryza sativa Japonica Group cultivar Nipponbare chromosome 1, IRGSP-1.0	38128405	38128800	396	Os0086
NC_029256.1 Oryza sativa Japonica Group cultivar Nipponbare chromosome 1, IRGSP-1.0	38131781	38133203	1423	Os0037
NC_029256.1 Oryza sativa Japonica Group cultivar Nipponbare chromosome 1, IRGSP-1.0	38163093	38163564	472	Os0372
NC_029256.1 Oryza sativa Japonica Group cultivar Nipponbare chromosome 1, IRGSP-1.0	38195594	38196690	1096	Os2088
NC_029256.1 Oryza sativa Japonica Group cultivar Nipponbare chromosome 1, IRGSP-1.0	38213982	38214507	526	Os0208
NC_029256.1 Oryza sativa Japonica Group cultivar Nipponbare chromosome 1, IRGSP-1.0	38217829	38219857	2028	Os2580
NC_029256.1 Oryza sativa Japonica Group cultivar Nipponbare chromosome 1, IRGSP-1.0	38219874	38220775	901	Os0037
NC_029256.1 Oryza sativa Japonica Group cultivar Nipponbare chromosome 1, IRGSP-1.0	38222968	38223554	587	Os0230
NC_029256.1 Oryza sativa Japonica Group cultivar Nipponbare chromosome 1, IRGSP-1.0	38250795	38253229	2435	Os0557
NC_029256.1 Oryza sativa Japonica Group cultivar Nipponbare chromosome 1, IRGSP-1.0	38269448	38275083	5635	Os2580
NC_029256.1 Oryza sativa Japonica Group cultivar Nipponbare chromosome 1, IRGSP-1.0	38291279	38293250	1971	Os0037
NC_029256.1 Oryza sativa Japonica Group cultivar Nipponbare chromosome 1, IRGSP-1.0	38316065	38317268	1203	Os2580
NC_029256.1 Oryza sativa Japonica Group cultivar Nipponbare chromosome 1, IRGSP-1.0	38476361	38477138	778	Os0659
NC_029256.1 Oryza sativa Japonica Group cultivar Nipponbare chromosome 1, IRGSP-1.0	38531089	38536204	5116	Os0385
NC_029256.1 Oryza sativa Japonica Group cultivar Nipponbare chromosome 1, IRGSP-1.0	38547503	38557221	9719	Os0053
NC_029256.1 Oryza sativa Japonica Group cultivar Nipponbare chromosome 1, IRGSP-1.0	38564777	38566129	1353	Os0105
NC_029256.1 Oryza sativa Japonica Group cultivar Nipponbare chromosome 1, IRGSP-1.0	38572703	38573226	524	Os0089
NC_029256.1 Oryza sativa Japonica Group cultivar Nipponbare chromosome 1, IRGSP-1.0	38605709	38606102	394	Os0378
NC_029256.1 Oryza sativa Japonica Group cultivar Nipponbare chromosome 1, IRGSP-1.0	38695299	38697015	1716	Os0037
NC_029256.1 Oryza sativa Japonica Group cultivar Nipponbare chromosome 1, IRGSP-1.0	38856188	38857681	1493	Os2088
NC_029256.1 Oryza sativa Japonica Group cultivar Nipponbare chromosome 1, IRGSP-1.0	38904780	38918899	14120	Os0385
NC_029256.1 Oryza sativa Japonica Group cultivar Nipponbare chromosome 1, IRGSP-1.0	38942493	38944644	2152	Os0037
NC_029256.1 Oryza sativa Japonica Group cultivar Nipponbare chromosome 1, IRGSP-1.0	38954949	38955483	535	Os0089
NC_029256.1 Oryza sativa Japonica Group cultivar Nipponbare chromosome 1, IRGSP-1.0	39038139	39038763	625	Os0297
NC_029256.1 Oryza sativa Japonica Group cultivar Nipponbare chromosome 1, IRGSP-1.0	39070598	39071035	438	Os0138
NC_029256.1 Oryza sativa Japonica Group cultivar Nipponbare chromosome 1, IRGSP-1.0	39077718	39078261	544	Os1886
NC_029256.1 Oryza sativa Japonica Group cultivar Nipponbare chromosome 1, IRGSP-1.0	39219162	39219787	626	Os2701
NC_029256.1 Oryza sativa Japonica Group cultivar Nipponbare chromosome 1, IRGSP-1.0	39238247	39238675	429	Os0086
NC_029256.1 Oryza sativa Japonica Group cultivar Nipponbare chromosome 1, IRGSP-1.0	39244202	39244619	418	Os2537
NC_029256.1 Oryza sativa Japonica Group cultivar Nipponbare chromosome 1, IRGSP-1.0	39251261	39251778	518	Os0089
NC_029256.1 Oryza sativa Japonica Group cultivar Nipponbare chromosome 1, IRGSP-1.0	39301762	39302514	753	Os1428
NC_029256.1 Oryza sativa Japonica Group cultivar Nipponbare chromosome 1, IRGSP-1.0	39333154	39334473	1320	Os2154
NC_029256.1 Oryza sativa Japonica Group cultivar Nipponbare chromosome 1, IRGSP-1.0	39348608	39348964	357	Os0053
NC_029256.1 Oryza sativa Japonica Group cultivar Nipponbare chromosome 1, IRGSP-1.0	39392061	39392543	483	Os0297
NC_029256.1 Oryza sativa Japonica Group cultivar Nipponbare chromosome 1, IRGSP-1.0	39400193	39402153	1960	Os0949
NC_029256.1 Oryza sativa Japonica Group cultivar Nipponbare chromosome 1, IRGSP-1.0	39511317	39515670	4354	Os0177
NC_029256.1 Oryza sativa Japonica Group cultivar Nipponbare chromosome 1, IRGSP-1.0	39586040	39588004	1964	Os0037
NC_029256.1 Oryza sativa Japonica Group cultivar Nipponbare chromosome 1, IRGSP-1.0	39634046	39635575	1530	Os0853
NC_029256.1 Oryza sativa Japonica Group cultivar Nipponbare chromosome 1, IRGSP-1.0	39646798	39654519	7722	Os0177
NC_029256.1 Oryza sativa Japonica Group cultivar Nipponbare chromosome 1, IRGSP-1.0	39692779	39694361	1582	Os2580
NC_029256.1 Oryza sativa Japonica Group cultivar Nipponbare chromosome 1, IRGSP-1.0	39700943	39701883	941	Os0138
NC_029256.1 Oryza sativa Japonica Group cultivar Nipponbare chromosome 1, IRGSP-1.0	39761170	39762727	1558	Os3337
NC_029256.1 Oryza sativa Japonica Group cultivar Nipponbare chromosome 1, IRGSP-1.0	39819684	39820849	1166	Os2537
NC_029256.1 Oryza sativa Japonica Group cultivar Nipponbare chromosome 1, IRGSP-1.0	39832366	39832765	400	Os0086
NC_029256.1 Oryza sativa Japonica Group cultivar Nipponbare chromosome 1, IRGSP-1.0	39856866	39857589	724	Os0089
NC_029256.1 Oryza sativa Japonica Group cultivar Nipponbare chromosome 1, IRGSP-1.0	39976152	39976754	603	Os0116
NC_029256.1 Oryza sativa Japonica Group cultivar Nipponbare chromosome 1, IRGSP-1.0	40000216	40001311	1095	Os0205
NC_029256.1 Oryza sativa Japonica Group cultivar Nipponbare chromosome 1, IRGSP-1.0	40123176	40123551	376	Os0098
NC_029256.1 Oryza sativa Japonica Group cultivar Nipponbare chromosome 1, IRGSP-1.0	40164532	40165013	482	Os0089
NC_029256.1 Oryza sativa Japonica Group cultivar Nipponbare chromosome 1, IRGSP-1.0	40293841	40294400	560	Os0182
NC_029256.1 Oryza sativa Japonica Group cultivar Nipponbare chromosome 1, IRGSP-1.0	40316716	40317097	382	Os0098
NC_029256.1 Oryza sativa Japonica Group cultivar Nipponbare chromosome 1, IRGSP-1.0	40340346	40340857	512	Os0208
NC_029256.1 Oryza sativa Japonica Group cultivar Nipponbare chromosome 1, IRGSP-1.0	40470672	40471011	340	Os2081
NC_029256.1 Oryza sativa Japonica Group cultivar Nipponbare chromosome 1, IRGSP-1.0	40548896	40549661	766	Os0284
NC_029256.1 Oryza sativa Japonica Group cultivar Nipponbare chromosome 1, IRGSP-1.0	40605687	40607089	1403	Os0166
NC_029256.1 Oryza sativa Japonica Group cultivar Nipponbare chromosome 1, IRGSP-1.0	40658956	40661964	3009	Os0348
NC_029256.1 Oryza sativa Japonica Group cultivar Nipponbare chromosome 1, IRGSP-1.0	40803637	40804836	1199	Os1617
NC_029256.1 Oryza sativa Japonica Group cultivar Nipponbare chromosome 1, IRGSP-1.0	40805517	40807033	1517	Os0085
NC_029256.1 Oryza sativa Japonica Group cultivar Nipponbare chromosome 1, IRGSP-1.0	40818662	40819406	745	Os0089
NC_029256.1 Oryza sativa Japonica Group cultivar Nipponbare chromosome 1, IRGSP-1.0	40896980	40898233	1254	Os0202
NC_029256.1 Oryza sativa Japonica Group cultivar Nipponbare chromosome 1, IRGSP-1.0	40914207	40914646	440	Os0086
NC_029256.1 Oryza sativa Japonica Group cultivar Nipponbare chromosome 1, IRGSP-1.0	40926259	40928517	2258	Os0037
NC_029256.1 Oryza sativa Japonica Group cultivar Nipponbare chromosome 1, IRGSP-1.0	41092466	41092864	399	Os0086
NC_029256.1 Oryza sativa Japonica Group cultivar Nipponbare chromosome 1, IRGSP-1.0	41226165	41226637	473	Os0087
NC_029256.1 Oryza sativa Japonica Group cultivar Nipponbare chromosome 1, IRGSP-1.0	41280017	41280331	315	Os0297
NC_029256.1 Oryza sativa Japonica Group cultivar Nipponbare chromosome 1, IRGSP-1.0	41308586	41308966	381	Os0098
NC_029256.1 Oryza sativa Japonica Group cultivar Nipponbare chromosome 1, IRGSP-1.0	41351218	41352922	1704	Os0037
NC_029256.1 Oryza sativa Japonica Group cultivar Nipponbare chromosome 1, IRGSP-1.0	41353056	41354620	1565	Os0037
NC_029256.1 Oryza sativa Japonica Group cultivar Nipponbare chromosome 1, IRGSP-1.0	41367083	41369287	2205	Os3619
NC_029256.1 Oryza sativa Japonica Group cultivar Nipponbare chromosome 1, IRGSP-1.0	41498631	41499145	515	Os0166
NC_029256.1 Oryza sativa Japonica Group cultivar Nipponbare chromosome 1, IRGSP-1.0	41546080	41546457	378	Os1127
NC_029256.1 Oryza sativa Japonica Group cultivar Nipponbare chromosome 1, IRGSP-1.0	41559619	41561414	1795	Os0037
NC_029256.1 Oryza sativa Japonica Group cultivar Nipponbare chromosome 1, IRGSP-1.0	41561520	41563796	2276	Os0037
NC_029256.1 Oryza sativa Japonica Group cultivar Nipponbare chromosome 1, IRGSP-1.0	41593412	41594764	1353	Os0105
NC_029256.1 Oryza sativa Japonica Group cultivar Nipponbare chromosome 1, IRGSP-1.0	41600488	41601824	1337	Os0848
NC_029256.1 Oryza sativa Japonica Group cultivar Nipponbare chromosome 1, IRGSP-1.0	41636462	41636822	361	Os0312
NC_029256.1 Oryza sativa Japonica Group cultivar Nipponbare chromosome 1, IRGSP-1.0	41644241	41645540	1299	Os0949
NC_029256.1 Oryza sativa Japonica Group cultivar Nipponbare chromosome 1, IRGSP-1.0	41648487	41648829	343	Os0348
NC_029256.1 Oryza sativa Japonica Group cultivar Nipponbare chromosome 1, IRGSP-1.0	41650106	41657907	7802	Os0177
NC_029256.1 Oryza sativa Japonica Group cultivar Nipponbare chromosome 1, IRGSP-1.0	41684020	41685050	1030	Os0053
NC_029256.1 Oryza sativa Japonica Group cultivar Nipponbare chromosome 1, IRGSP-1.0	41688639	41690953	2314	Os0037
NC_029256.1 Oryza sativa Japonica Group cultivar Nipponbare chromosome 1, IRGSP-1.0	41731302	41732025	724	Os0360
NC_029256.1 Oryza sativa Japonica Group cultivar Nipponbare chromosome 1, IRGSP-1.0	41832740	41835305	2566	Os0177
NC_029256.1 Oryza sativa Japonica Group cultivar Nipponbare chromosome 1, IRGSP-1.0	41854895	41856373	1478	Os0037
NC_029256.1 Oryza sativa Japonica Group cultivar Nipponbare chromosome 1, IRGSP-1.0	41902044	41916645	14602	Os0385
NC_029256.1 Oryza sativa Japonica Group cultivar Nipponbare chromosome 1, IRGSP-1.0	42083420	42084152	733	Os0089
NC_029256.1 Oryza sativa Japonica Group cultivar Nipponbare chromosome 1, IRGSP-1.0	42120637	42121301	665	Os0177
NC_029256.1 Oryza sativa Japonica Group cultivar Nipponbare chromosome 1, IRGSP-1.0	42125783	42127045	1263	Os0037
NC_029256.1 Oryza sativa Japonica Group cultivar Nipponbare chromosome 1, IRGSP-1.0	42160169	42161638	1469	Os2580
NC_029256.1 Oryza sativa Japonica Group cultivar Nipponbare chromosome 1, IRGSP-1.0	42283872	42285267	1396	Os0105
NC_029256.1 Oryza sativa Japonica Group cultivar Nipponbare chromosome 1, IRGSP-1.0	42372119	42373344	1226	Os0335
NC_029256.1 Oryza sativa Japonica Group cultivar Nipponbare chromosome 1, IRGSP-1.0	42401630	42403112	1482	Os0208
NC_029256.1 Oryza sativa Japonica Group cultivar Nipponbare chromosome 1, IRGSP-1.0	42432524	42443209	10686	Os0084
NC_029256.1 Oryza sativa Japonica Group cultivar Nipponbare chromosome 1, IRGSP-1.0	42558614	42560142	1528	Os0037
NC_029256.1 Oryza sativa Japonica Group cultivar Nipponbare chromosome 1, IRGSP-1.0	42560169	42561475	1306	Os0037
NC_029256.1 Oryza sativa Japonica Group cultivar Nipponbare chromosome 1, IRGSP-1.0	42628396	42628965	570	Os0314
NC_029256.1 Oryza sativa Japonica Group cultivar Nipponbare chromosome 1, IRGSP-1.0	42641609	42641988	380	Os0098
NC_029256.1 Oryza sativa Japonica Group cultivar Nipponbare chromosome 1, IRGSP-1.0	42672134	42672691	558	Os0120
NC_029256.1 Oryza sativa Japonica Group cultivar Nipponbare chromosome 1, IRGSP-1.0	42693282	42694799	1518	Os0219
NC_029256.1 Oryza sativa Japonica Group cultivar Nipponbare chromosome 1, IRGSP-1.0	42755135	42756272	1138	Os3284
NC_029256.1 Oryza sativa Japonica Group cultivar Nipponbare chromosome 1, IRGSP-1.0	42802564	42803097	534	Os0089
NC_029256.1 Oryza sativa Japonica Group cultivar Nipponbare chromosome 1, IRGSP-1.0	42804036	42811839	7804	Os0177
NC_029256.1 Oryza sativa Japonica Group cultivar Nipponbare chromosome 1, IRGSP-1.0	42829413	42837495	8083	Os0177
NC_029256.1 Oryza sativa Japonica Group cultivar Nipponbare chromosome 1, IRGSP-1.0	42904031	42905482	1451	Os2580
NC_029256.1 Oryza sativa Japonica Group cultivar Nipponbare chromosome 1, IRGSP-1.0	42958128	42958473	346	Os0085
NC_029256.1 Oryza sativa Japonica Group cultivar Nipponbare chromosome 1, IRGSP-1.0	42964971	42965688	718	Os0297
NC_029256.1 Oryza sativa Japonica Group cultivar Nipponbare chromosome 1, IRGSP-1.0	43076602	43078390	1788	Os0037
NC_029256.1 Oryza sativa Japonica Group cultivar Nipponbare chromosome 1, IRGSP-1.0	43106457	43108507	2050	Os0037
NC_029256.1 Oryza sativa Japonica Group cultivar Nipponbare chromosome 1, IRGSP-1.0	43167224	43167748	525	Os0220
NC_029256.1 Oryza sativa Japonica Group cultivar Nipponbare chromosome 1, IRGSP-1.0	43235790	43236314	525	Os0086
NC_029256.1 Oryza sativa Japonica Group cultivar Nipponbare chromosome 1, IRGSP-1.0	43253985	43255022	1038	Os0335
NC_029257.1 Oryza sativa Japonica Group cultivar Nipponbare chromosome 2, IRGSP-1.0	17040	17670	631	Os0319
NC_029257.1 Oryza sativa Japonica Group cultivar Nipponbare chromosome 2, IRGSP-1.0	19275	20649	1375	Os0861
NC_029257.1 Oryza sativa Japonica Group cultivar Nipponbare chromosome 2, IRGSP-1.0	43825	45063	1238	Os0166
NC_029257.1 Oryza sativa Japonica Group cultivar Nipponbare chromosome 2, IRGSP-1.0	130260	132866	2607	Os0949
NC_029257.1 Oryza sativa Japonica Group cultivar Nipponbare chromosome 2, IRGSP-1.0	181389	186163	4775	Os0385
NC_029257.1 Oryza sativa Japonica Group cultivar Nipponbare chromosome 2, IRGSP-1.0	192319	193001	683	Os0177
NC_029257.1 Oryza sativa Japonica Group cultivar Nipponbare chromosome 2, IRGSP-1.0	340495	340912	418	Os2081
NC_029257.1 Oryza sativa Japonica Group cultivar Nipponbare chromosome 2, IRGSP-1.0	424885	426434	1549	Os0166
NC_029257.1 Oryza sativa Japonica Group cultivar Nipponbare chromosome 2, IRGSP-1.0	440076	440472	397	Os0086
NC_029257.1 Oryza sativa Japonica Group cultivar Nipponbare chromosome 2, IRGSP-1.0	476991	480465	3475	Os2189
NC_029257.1 Oryza sativa Japonica Group cultivar Nipponbare chromosome 2, IRGSP-1.0	533664	534152	489	Os0177
NC_029257.1 Oryza sativa Japonica Group cultivar Nipponbare chromosome 2, IRGSP-1.0	594917	596268	1352	Os0166
NC_029257.1 Oryza sativa Japonica Group cultivar Nipponbare chromosome 2, IRGSP-1.0	672097	677901	5804	Os0037
NC_029257.1 Oryza sativa Japonica Group cultivar Nipponbare chromosome 2, IRGSP-1.0	720539	721325	787	Os0949
NC_029257.1 Oryza sativa Japonica Group cultivar Nipponbare chromosome 2, IRGSP-1.0	835181	836074	893	Os1693
NC_029257.1 Oryza sativa Japonica Group cultivar Nipponbare chromosome 2, IRGSP-1.0	955916	961469	5554	Os0177
NC_029257.1 Oryza sativa Japonica Group cultivar Nipponbare chromosome 2, IRGSP-1.0	976870	977474	605	Os2081
NC_029257.1 Oryza sativa Japonica Group cultivar Nipponbare chromosome 2, IRGSP-1.0	1094878	1095414	537	Os0089
NC_029257.1 Oryza sativa Japonica Group cultivar Nipponbare chromosome 2, IRGSP-1.0	1157326	1158507	1182	Os3372
NC_029257.1 Oryza sativa Japonica Group cultivar Nipponbare chromosome 2, IRGSP-1.0	1295114	1299967	4854	Os0105
NC_029257.1 Oryza sativa Japonica Group cultivar Nipponbare chromosome 2, IRGSP-1.0	1322625	1323390	766	Os0243
NC_029257.1 Oryza sativa Japonica Group cultivar Nipponbare chromosome 2, IRGSP-1.0	1351355	1358988	7634	Os0177
NC_029257.1 Oryza sativa Japonica Group cultivar Nipponbare chromosome 2, IRGSP-1.0	1421522	1425630	4109	Os0086
NC_029257.1 Oryza sativa Japonica Group cultivar Nipponbare chromosome 2, IRGSP-1.0	1470641	1472265	1625	Os0166
NC_029257.1 Oryza sativa Japonica Group cultivar Nipponbare chromosome 2, IRGSP-1.0	1642013	1642465	453	Os0949
NC_029257.1 Oryza sativa Japonica Group cultivar Nipponbare chromosome 2, IRGSP-1.0	1666498	1667262	765	Os0116
NC_029257.1 Oryza sativa Japonica Group cultivar Nipponbare chromosome 2, IRGSP-1.0	1728077	1729573	1497	Os0284
NC_029257.1 Oryza sativa Japonica Group cultivar Nipponbare chromosome 2, IRGSP-1.0	1839938	1847558	7621	Os0177
NC_029257.1 Oryza sativa Japonica Group cultivar Nipponbare chromosome 2, IRGSP-1.0	1868612	1871468	2856	Os1810
NC_029257.1 Oryza sativa Japonica Group cultivar Nipponbare chromosome 2, IRGSP-1.0	1889153	1902352	13200	Os0086
NC_029257.1 Oryza sativa Japonica Group cultivar Nipponbare chromosome 2, IRGSP-1.0	2040519	2041192	674	Os1327
NC_029257.1 Oryza sativa Japonica Group cultivar Nipponbare chromosome 2, IRGSP-1.0	2071327	2072005	679	Os0709
NC_029257.1 Oryza sativa Japonica Group cultivar Nipponbare chromosome 2, IRGSP-1.0	2101555	2102332	778	Os0243
NC_029257.1 Oryza sativa Japonica Group cultivar Nipponbare chromosome 2, IRGSP-1.0	2166632	2174533	7902	Os0177
NC_029257.1 Oryza sativa Japonica Group cultivar Nipponbare chromosome 2, IRGSP-1.0	2176884	2177283	400	Os0086
NC_029257.1 Oryza sativa Japonica Group cultivar Nipponbare chromosome 2, IRGSP-1.0	2180056	2181256	1200	Os0166
NC_029257.1 Oryza sativa Japonica Group cultivar Nipponbare chromosome 2, IRGSP-1.0	2183860	2184952	1093	Os0222
NC_029257.1 Oryza sativa Japonica Group cultivar Nipponbare chromosome 2, IRGSP-1.0	2188960	2189930	970	Os0284
NC_029257.1 Oryza sativa Japonica Group cultivar Nipponbare chromosome 2, IRGSP-1.0	2265032	2274113	9082	Os0177
NC_029257.1 Oryza sativa Japonica Group cultivar Nipponbare chromosome 2, IRGSP-1.0	2276137	2277062	925	Os0874
NC_029257.1 Oryza sativa Japonica Group cultivar Nipponbare chromosome 2, IRGSP-1.0	2388807	2389597	791	Os0284
NC_029257.1 Oryza sativa Japonica Group cultivar Nipponbare chromosome 2, IRGSP-1.0	2432595	2444312	11718	Os0177
NC_029257.1 Oryza sativa Japonica Group cultivar Nipponbare chromosome 2, IRGSP-1.0	2515844	2516386	543	Os0230
NC_029257.1 Oryza sativa Japonica Group cultivar Nipponbare chromosome 2, IRGSP-1.0	2524031	2527067	3036	Os0037
NC_029257.1 Oryza sativa Japonica Group cultivar Nipponbare chromosome 2, IRGSP-1.0	2527096	2534022	6926	Os0949
NC_029257.1 Oryza sativa Japonica Group cultivar Nipponbare chromosome 2, IRGSP-1.0	2604038	2605435	1398	Os0105
NC_029257.1 Oryza sativa Japonica Group cultivar Nipponbare chromosome 2, IRGSP-1.0	2626785	2633180	6396	Os0623
NC_029257.1 Oryza sativa Japonica Group cultivar Nipponbare chromosome 2, IRGSP-1.0	2675367	2676844	1478	Os0138
NC_029257.1 Oryza sativa Japonica Group cultivar Nipponbare chromosome 2, IRGSP-1.0	2720726	2722051	1325	Os2580
NC_029257.1 Oryza sativa Japonica Group cultivar Nipponbare chromosome 2, IRGSP-1.0	2761622	2762044	423	Os0086
NC_029257.1 Oryza sativa Japonica Group cultivar Nipponbare chromosome 2, IRGSP-1.0	2884520	2885063	544	Os0208
NC_029257.1 Oryza sativa Japonica Group cultivar Nipponbare chromosome 2, IRGSP-1.0	2986899	2995453	8555	Os0177
NC_029257.1 Oryza sativa Japonica Group cultivar Nipponbare chromosome 2, IRGSP-1.0	3025630	3028147	2518	Os0949
NC_029257.1 Oryza sativa Japonica Group cultivar Nipponbare chromosome 2, IRGSP-1.0	3043033	3048302	5270	Os0177
NC_029257.1 Oryza sativa Japonica Group cultivar Nipponbare chromosome 2, IRGSP-1.0	3130398	3131550	1153	Os1148
NC_029257.1 Oryza sativa Japonica Group cultivar Nipponbare chromosome 2, IRGSP-1.0	3206732	3208563	1832	Os0037
NC_029257.1 Oryza sativa Japonica Group cultivar Nipponbare chromosome 2, IRGSP-1.0	3225620	3226921	1301	Os1693
NC_029257.1 Oryza sativa Japonica Group cultivar Nipponbare chromosome 2, IRGSP-1.0	3343266	3343601	336	Os0312
NC_029257.1 Oryza sativa Japonica Group cultivar Nipponbare chromosome 2, IRGSP-1.0	3399188	3399503	316	Os0335
NC_029257.1 Oryza sativa Japonica Group cultivar Nipponbare chromosome 2, IRGSP-1.0	3399698	3400313	616	Os0297
NC_029257.1 Oryza sativa Japonica Group cultivar Nipponbare chromosome 2, IRGSP-1.0	3450963	3452577	1614	Os0037
NC_029257.1 Oryza sativa Japonica Group cultivar Nipponbare chromosome 2, IRGSP-1.0	3567163	3567542	380	Os0086
NC_029257.1 Oryza sativa Japonica Group cultivar Nipponbare chromosome 2, IRGSP-1.0	3584773	3586217	1445	Os0037
NC_029257.1 Oryza sativa Japonica Group cultivar Nipponbare chromosome 2, IRGSP-1.0	3591296	3593514	2219	Os3333
NC_029257.1 Oryza sativa Japonica Group cultivar Nipponbare chromosome 2, IRGSP-1.0	3601372	3601976	605	Os0166
NC_029257.1 Oryza sativa Japonica Group cultivar Nipponbare chromosome 2, IRGSP-1.0	3602125	3603019	895	Os0086
NC_029257.1 Oryza sativa Japonica Group cultivar Nipponbare chromosome 2, IRGSP-1.0	3669437	3671032	1595	Os0513
NC_029257.1 Oryza sativa Japonica Group cultivar Nipponbare chromosome 2, IRGSP-1.0	3724709	3726443	1734	Os0949
NC_029257.1 Oryza sativa Japonica Group cultivar Nipponbare chromosome 2, IRGSP-1.0	3746402	3748140	1738	Os2580
NC_029257.1 Oryza sativa Japonica Group cultivar Nipponbare chromosome 2, IRGSP-1.0	3778478	3778869	392	Os0098
NC_029257.1 Oryza sativa Japonica Group cultivar Nipponbare chromosome 2, IRGSP-1.0	3851919	3852262	344	Os1428
NC_029257.1 Oryza sativa Japonica Group cultivar Nipponbare chromosome 2, IRGSP-1.0	3873548	3874035	488	Os3566
NC_029257.1 Oryza sativa Japonica Group cultivar Nipponbare chromosome 2, IRGSP-1.0	3931763	3932264	502	Os0222
NC_029257.1 Oryza sativa Japonica Group cultivar Nipponbare chromosome 2, IRGSP-1.0	3985020	3986349	1330	Os0105
NC_029257.1 Oryza sativa Japonica Group cultivar Nipponbare chromosome 2, IRGSP-1.0	4014259	4023744	9485	Os2580
NC_029257.1 Oryza sativa Japonica Group cultivar Nipponbare chromosome 2, IRGSP-1.0	4227293	4227675	383	Os0087
NC_029257.1 Oryza sativa Japonica Group cultivar Nipponbare chromosome 2, IRGSP-1.0	4239516	4240824	1309	Os0166
NC_029257.1 Oryza sativa Japonica Group cultivar Nipponbare chromosome 2, IRGSP-1.0	4345411	4345814	404	Os0378
NC_029257.1 Oryza sativa Japonica Group cultivar Nipponbare chromosome 2, IRGSP-1.0	4352786	4354485	1700	Os0037
NC_029257.1 Oryza sativa Japonica Group cultivar Nipponbare chromosome 2, IRGSP-1.0	4459596	4460122	527	Os0086
NC_029257.1 Oryza sativa Japonica Group cultivar Nipponbare chromosome 2, IRGSP-1.0	4492673	4493399	727	Os0297
NC_029257.1 Oryza sativa Japonica Group cultivar Nipponbare chromosome 2, IRGSP-1.0	4509081	4509458	378	Os0319
NC_029257.1 Oryza sativa Japonica Group cultivar Nipponbare chromosome 2, IRGSP-1.0	4555654	4556290	637	Os0166
NC_029257.1 Oryza sativa Japonica Group cultivar Nipponbare chromosome 2, IRGSP-1.0	4646393	4646830	438	Os0177
NC_029257.1 Oryza sativa Japonica Group cultivar Nipponbare chromosome 2, IRGSP-1.0	4648848	4649841	993	Os2471
NC_029257.1 Oryza sativa Japonica Group cultivar Nipponbare chromosome 2, IRGSP-1.0	4670011	4676591	6581	Os0177
NC_029257.1 Oryza sativa Japonica Group cultivar Nipponbare chromosome 2, IRGSP-1.0	4700359	4700660	302	Os0335
NC_029257.1 Oryza sativa Japonica Group cultivar Nipponbare chromosome 2, IRGSP-1.0	4772956	4773713	758	Os0243
NC_029257.1 Oryza sativa Japonica Group cultivar Nipponbare chromosome 2, IRGSP-1.0	4892739	4893101	363	Os0312
NC_029257.1 Oryza sativa Japonica Group cultivar Nipponbare chromosome 2, IRGSP-1.0	4933851	4934274	424	Os1455
NC_029257.1 Oryza sativa Japonica Group cultivar Nipponbare chromosome 2, IRGSP-1.0	4935015	4935381	367	Os0235
NC_029257.1 Oryza sativa Japonica Group cultivar Nipponbare chromosome 2, IRGSP-1.0	4964937	4966291	1355	Os0037
NC_029257.1 Oryza sativa Japonica Group cultivar Nipponbare chromosome 2, IRGSP-1.0	4966359	4967937	1578	Os0949
NC_029257.1 Oryza sativa Japonica Group cultivar Nipponbare chromosome 2, IRGSP-1.0	4986672	4986986	315	Os0335
NC_029257.1 Oryza sativa Japonica Group cultivar Nipponbare chromosome 2, IRGSP-1.0	5168269	5176304	8036	Os0177
NC_029257.1 Oryza sativa Japonica Group cultivar Nipponbare chromosome 2, IRGSP-1.0	5177239	5177776	538	Os0208
NC_029257.1 Oryza sativa Japonica Group cultivar Nipponbare chromosome 2, IRGSP-1.0	5218970	5219914	945	Os0105
NC_029257.1 Oryza sativa Japonica Group cultivar Nipponbare chromosome 2, IRGSP-1.0	5235729	5236110	382	Os0098
NC_029257.1 Oryza sativa Japonica Group cultivar Nipponbare chromosome 2, IRGSP-1.0	5289003	5289382	380	Os0086
NC_029257.1 Oryza sativa Japonica Group cultivar Nipponbare chromosome 2, IRGSP-1.0	5323116	5323670	555	Os0301
NC_029257.1 Oryza sativa Japonica Group cultivar Nipponbare chromosome 2, IRGSP-1.0	5348481	5349401	920	Os0610
NC_029257.1 Oryza sativa Japonica Group cultivar Nipponbare chromosome 2, IRGSP-1.0	5363528	5376084	12557	Os0385
NC_029257.1 Oryza sativa Japonica Group cultivar Nipponbare chromosome 2, IRGSP-1.0	5397472	5397864	393	Os0378
NC_029257.1 Oryza sativa Japonica Group cultivar Nipponbare chromosome 2, IRGSP-1.0	5539900	5540390	491	Os0235
NC_029257.1 Oryza sativa Japonica Group cultivar Nipponbare chromosome 2, IRGSP-1.0	5553292	5553668	377	Os0098
NC_029257.1 Oryza sativa Japonica Group cultivar Nipponbare chromosome 2, IRGSP-1.0	5578050	5578641	592	Os0229
NC_029257.1 Oryza sativa Japonica Group cultivar Nipponbare chromosome 2, IRGSP-1.0	5585421	5586511	1091	Os0610
NC_029257.1 Oryza sativa Japonica Group cultivar Nipponbare chromosome 2, IRGSP-1.0	5616881	5618929	2048	Os0037
NC_029257.1 Oryza sativa Japonica Group cultivar Nipponbare chromosome 2, IRGSP-1.0	5619053	5620808	1755	Os0037
NC_029257.1 Oryza sativa Japonica Group cultivar Nipponbare chromosome 2, IRGSP-1.0	5652209	5652950	742	Os1571
NC_029257.1 Oryza sativa Japonica Group cultivar Nipponbare chromosome 2, IRGSP-1.0	5657687	5658226	540	Os0861
NC_029257.1 Oryza sativa Japonica Group cultivar Nipponbare chromosome 2, IRGSP-1.0	5678708	5679070	363	Os0312
NC_029257.1 Oryza sativa Japonica Group cultivar Nipponbare chromosome 2, IRGSP-1.0	5691156	5691536	381	Os0098
NC_029257.1 Oryza sativa Japonica Group cultivar Nipponbare chromosome 2, IRGSP-1.0	5759633	5760747	1115	Os0659
NC_029257.1 Oryza sativa Japonica Group cultivar Nipponbare chromosome 2, IRGSP-1.0	5789299	5797205	7907	Os0177
NC_029257.1 Oryza sativa Japonica Group cultivar Nipponbare chromosome 2, IRGSP-1.0	5871592	5872466	875	Os0284
NC_029257.1 Oryza sativa Japonica Group cultivar Nipponbare chromosome 2, IRGSP-1.0	5875195	5875970	776	Os0243
NC_029257.1 Oryza sativa Japonica Group cultivar Nipponbare chromosome 2, IRGSP-1.0	5876114	5876495	382	Os0098
NC_029257.1 Oryza sativa Japonica Group cultivar Nipponbare chromosome 2, IRGSP-1.0	5893376	5896734	3358	Os2537
NC_029257.1 Oryza sativa Japonica Group cultivar Nipponbare chromosome 2, IRGSP-1.0	5980205	5980582	378	Os0084
NC_029257.1 Oryza sativa Japonica Group cultivar Nipponbare chromosome 2, IRGSP-1.0	6024925	6026122	1197	Os0205
NC_029257.1 Oryza sativa Japonica Group cultivar Nipponbare chromosome 2, IRGSP-1.0	6040743	6049053	8311	Os0177
NC_029257.1 Oryza sativa Japonica Group cultivar Nipponbare chromosome 2, IRGSP-1.0	6092744	6093306	563	Os0861
NC_029257.1 Oryza sativa Japonica Group cultivar Nipponbare chromosome 2, IRGSP-1.0	6153165	6153629	465	Os0182
NC_029257.1 Oryza sativa Japonica Group cultivar Nipponbare chromosome 2, IRGSP-1.0	6245460	6246365	905	Os1129
NC_029257.1 Oryza sativa Japonica Group cultivar Nipponbare chromosome 2, IRGSP-1.0	6272668	6273545	878	Os0053
NC_029257.1 Oryza sativa Japonica Group cultivar Nipponbare chromosome 2, IRGSP-1.0	6323520	6325653	2134	Os0053
NC_029257.1 Oryza sativa Japonica Group cultivar Nipponbare chromosome 2, IRGSP-1.0	6376228	6377828	1600	Os0205
NC_029257.1 Oryza sativa Japonica Group cultivar Nipponbare chromosome 2, IRGSP-1.0	6386188	6386579	392	Os0086
NC_029257.1 Oryza sativa Japonica Group cultivar Nipponbare chromosome 2, IRGSP-1.0	6473407	6475506	2099	Os0037
NC_029257.1 Oryza sativa Japonica Group cultivar Nipponbare chromosome 2, IRGSP-1.0	6496679	6498264	1585	Os0037
NC_029257.1 Oryza sativa Japonica Group cultivar Nipponbare chromosome 2, IRGSP-1.0	6540308	6541037	730	Os0116
NC_029257.1 Oryza sativa Japonica Group cultivar Nipponbare chromosome 2, IRGSP-1.0	6542812	6544381	1569	Os0037
NC_029257.1 Oryza sativa Japonica Group cultivar Nipponbare chromosome 2, IRGSP-1.0	6548494	6550626	2132	Os2088
NC_029257.1 Oryza sativa Japonica Group cultivar Nipponbare chromosome 2, IRGSP-1.0	6551625	6552990	1366	Os0184
NC_029257.1 Oryza sativa Japonica Group cultivar Nipponbare chromosome 2, IRGSP-1.0	6759530	6759867	338	Os0086
NC_029257.1 Oryza sativa Japonica Group cultivar Nipponbare chromosome 2, IRGSP-1.0	6760657	6761372	716	Os0659
NC_029257.1 Oryza sativa Japonica Group cultivar Nipponbare chromosome 2, IRGSP-1.0	6838955	6839794	840	Os0610
NC_029257.1 Oryza sativa Japonica Group cultivar Nipponbare chromosome 2, IRGSP-1.0	6902176	6903748	1572	Os0037
NC_029257.1 Oryza sativa Japonica Group cultivar Nipponbare chromosome 2, IRGSP-1.0	6937723	6938550	828	Os0861
NC_029257.1 Oryza sativa Japonica Group cultivar Nipponbare chromosome 2, IRGSP-1.0	6994296	6995795	1499	Os0166
NC_029257.1 Oryza sativa Japonica Group cultivar Nipponbare chromosome 2, IRGSP-1.0	7000167	7001316	1149	Os2088
NC_029257.1 Oryza sativa Japonica Group cultivar Nipponbare chromosome 2, IRGSP-1.0	7017434	7018475	1042	Os0610
NC_029257.1 Oryza sativa Japonica Group cultivar Nipponbare chromosome 2, IRGSP-1.0	7036886	7038124	1239	Os1148
NC_029257.1 Oryza sativa Japonica Group cultivar Nipponbare chromosome 2, IRGSP-1.0	7069555	7070353	799	Os0037
NC_029257.1 Oryza sativa Japonica Group cultivar Nipponbare chromosome 2, IRGSP-1.0	7168615	7169009	395	Os0378
NC_029257.1 Oryza sativa Japonica Group cultivar Nipponbare chromosome 2, IRGSP-1.0	7181962	7182462	501	Os0297
NC_029257.1 Oryza sativa Japonica Group cultivar Nipponbare chromosome 2, IRGSP-1.0	7203883	7204899	1017	Os0284
NC_029257.1 Oryza sativa Japonica Group cultivar Nipponbare chromosome 2, IRGSP-1.0	7213938	7214677	740	Os0089
NC_029257.1 Oryza sativa Japonica Group cultivar Nipponbare chromosome 2, IRGSP-1.0	7214723	7218318	3596	Os0177
NC_029257.1 Oryza sativa Japonica Group cultivar Nipponbare chromosome 2, IRGSP-1.0	7240625	7241400	776	Os0284
NC_029257.1 Oryza sativa Japonica Group cultivar Nipponbare chromosome 2, IRGSP-1.0	7253777	7254517	741	Os0230
NC_029257.1 Oryza sativa Japonica Group cultivar Nipponbare chromosome 2, IRGSP-1.0	7264295	7265758	1463	Os0037
NC_029257.1 Oryza sativa Japonica Group cultivar Nipponbare chromosome 2, IRGSP-1.0	7314731	7316285	1554	Os2537
NC_029257.1 Oryza sativa Japonica Group cultivar Nipponbare chromosome 2, IRGSP-1.0	7337136	7338599	1464	Os0166
NC_029257.1 Oryza sativa Japonica Group cultivar Nipponbare chromosome 2, IRGSP-1.0	7353464	7354137	674	Os0297
NC_029257.1 Oryza sativa Japonica Group cultivar Nipponbare chromosome 2, IRGSP-1.0	7354209	7354590	382	Os0098
NC_029257.1 Oryza sativa Japonica Group cultivar Nipponbare chromosome 2, IRGSP-1.0	7372348	7372723	376	Os0378
NC_029257.1 Oryza sativa Japonica Group cultivar Nipponbare chromosome 2, IRGSP-1.0	7426322	7427399	1078	Os0037
NC_029257.1 Oryza sativa Japonica Group cultivar Nipponbare chromosome 2, IRGSP-1.0	7449454	7450677	1223	Os0037
NC_029257.1 Oryza sativa Japonica Group cultivar Nipponbare chromosome 2, IRGSP-1.0	7471073	7471733	661	Os0177
NC_029257.1 Oryza sativa Japonica Group cultivar Nipponbare chromosome 2, IRGSP-1.0	7503386	7503730	345	Os0085
NC_029257.1 Oryza sativa Japonica Group cultivar Nipponbare chromosome 2, IRGSP-1.0	7513574	7515505	1931	Os0037
NC_029257.1 Oryza sativa Japonica Group cultivar Nipponbare chromosome 2, IRGSP-1.0	7533495	7534225	731	Os0243
NC_029257.1 Oryza sativa Japonica Group cultivar Nipponbare chromosome 2, IRGSP-1.0	7540712	7541974	1262	Os0037
NC_029257.1 Oryza sativa Japonica Group cultivar Nipponbare chromosome 2, IRGSP-1.0	7571180	7571865	686	Os0220
NC_029257.1 Oryza sativa Japonica Group cultivar Nipponbare chromosome 2, IRGSP-1.0	7572220	7572934	715	Os0570
NC_029257.1 Oryza sativa Japonica Group cultivar Nipponbare chromosome 2, IRGSP-1.0	7573753	7574957	1204	Os0166
NC_029257.1 Oryza sativa Japonica Group cultivar Nipponbare chromosome 2, IRGSP-1.0	7610378	7610853	476	Os0138
NC_029257.1 Oryza sativa Japonica Group cultivar Nipponbare chromosome 2, IRGSP-1.0	7662814	7663287	474	Os0089
NC_029257.1 Oryza sativa Japonica Group cultivar Nipponbare chromosome 2, IRGSP-1.0	7676211	7676606	396	Os0086
NC_029257.1 Oryza sativa Japonica Group cultivar Nipponbare chromosome 2, IRGSP-1.0	7688991	7689887	897	Os3623
NC_029257.1 Oryza sativa Japonica Group cultivar Nipponbare chromosome 2, IRGSP-1.0	7705200	7706236	1037	Os0138
NC_029257.1 Oryza sativa Japonica Group cultivar Nipponbare chromosome 2, IRGSP-1.0	7724255	7724642	388	Os3367
NC_029257.1 Oryza sativa Japonica Group cultivar Nipponbare chromosome 2, IRGSP-1.0	7729432	7729831	400	Os0037
NC_029257.1 Oryza sativa Japonica Group cultivar Nipponbare chromosome 2, IRGSP-1.0	7797287	7798731	1445	Os0949
NC_029257.1 Oryza sativa Japonica Group cultivar Nipponbare chromosome 2, IRGSP-1.0	7829014	7835210	6196	Os0202
NC_029257.1 Oryza sativa Japonica Group cultivar Nipponbare chromosome 2, IRGSP-1.0	7951111	7953686	2576	Os2537
NC_029257.1 Oryza sativa Japonica Group cultivar Nipponbare chromosome 2, IRGSP-1.0	8010113	8021251	11139	Os0086
NC_029257.1 Oryza sativa Japonica Group cultivar Nipponbare chromosome 2, IRGSP-1.0	8084355	8086515	2161	Os0284
NC_029257.1 Oryza sativa Japonica Group cultivar Nipponbare chromosome 2, IRGSP-1.0	8089631	8091094	1464	Os0105
NC_029257.1 Oryza sativa Japonica Group cultivar Nipponbare chromosome 2, IRGSP-1.0	8091603	8092098	496	Os0220
NC_029257.1 Oryza sativa Japonica Group cultivar Nipponbare chromosome 2, IRGSP-1.0	8128973	8129973	1001	Os0166
NC_029257.1 Oryza sativa Japonica Group cultivar Nipponbare chromosome 2, IRGSP-1.0	8160057	8169682	9626	Os0848
NC_029257.1 Oryza sativa Japonica Group cultivar Nipponbare chromosome 2, IRGSP-1.0	8231393	8235008	3616	Os0348
NC_029257.1 Oryza sativa Japonica Group cultivar Nipponbare chromosome 2, IRGSP-1.0	8239485	8239846	362	Os0312
NC_029257.1 Oryza sativa Japonica Group cultivar Nipponbare chromosome 2, IRGSP-1.0	8255446	8255972	527	Os0086
NC_029257.1 Oryza sativa Japonica Group cultivar Nipponbare chromosome 2, IRGSP-1.0	8256218	8257577	1359	Os0284
NC_029257.1 Oryza sativa Japonica Group cultivar Nipponbare chromosome 2, IRGSP-1.0	8260664	8262402	1738	Os0037
NC_029257.1 Oryza sativa Japonica Group cultivar Nipponbare chromosome 2, IRGSP-1.0	8281264	8281800	537	Os0385
NC_029257.1 Oryza sativa Japonica Group cultivar Nipponbare chromosome 2, IRGSP-1.0	8343400	8343759	360	Os0086
NC_029257.1 Oryza sativa Japonica Group cultivar Nipponbare chromosome 2, IRGSP-1.0	8392036	8393249	1214	Os0067
NC_029257.1 Oryza sativa Japonica Group cultivar Nipponbare chromosome 2, IRGSP-1.0	8393967	8395480	1513	Os0037
NC_029257.1 Oryza sativa Japonica Group cultivar Nipponbare chromosome 2, IRGSP-1.0	8436771	8439820	3050	Os0235
NC_029257.1 Oryza sativa Japonica Group cultivar Nipponbare chromosome 2, IRGSP-1.0	8440029	8440412	384	Os0098
NC_029257.1 Oryza sativa Japonica Group cultivar Nipponbare chromosome 2, IRGSP-1.0	8506407	8508173	1767	Os0312
NC_029257.1 Oryza sativa Japonica Group cultivar Nipponbare chromosome 2, IRGSP-1.0	8615296	8616852	1557	Os3625
NC_029257.1 Oryza sativa Japonica Group cultivar Nipponbare chromosome 2, IRGSP-1.0	8705375	8706282	908	Os1129
NC_029257.1 Oryza sativa Japonica Group cultivar Nipponbare chromosome 2, IRGSP-1.0	8706450	8711940	5491	Os0949
NC_029257.1 Oryza sativa Japonica Group cultivar Nipponbare chromosome 2, IRGSP-1.0	8715156	8715499	344	Os0085
NC_029257.1 Oryza sativa Japonica Group cultivar Nipponbare chromosome 2, IRGSP-1.0	8734016	8743086	9070	Os2088
NC_029257.1 Oryza sativa Japonica Group cultivar Nipponbare chromosome 2, IRGSP-1.0	8776493	8777236	744	Os0243
NC_029257.1 Oryza sativa Japonica Group cultivar Nipponbare chromosome 2, IRGSP-1.0	8783357	8784428	1071	Os2537
NC_029257.1 Oryza sativa Japonica Group cultivar Nipponbare chromosome 2, IRGSP-1.0	8808346	8809298	953	Os0610
NC_029257.1 Oryza sativa Japonica Group cultivar Nipponbare chromosome 2, IRGSP-1.0	8824804	8826311	1507	Os0037
NC_029257.1 Oryza sativa Japonica Group cultivar Nipponbare chromosome 2, IRGSP-1.0	8852380	8854014	1634	Os0949
NC_029257.1 Oryza sativa Japonica Group cultivar Nipponbare chromosome 2, IRGSP-1.0	8929038	8929671	634	Os0086
NC_029257.1 Oryza sativa Japonica Group cultivar Nipponbare chromosome 2, IRGSP-1.0	9014973	9016603	1630	Os2537
NC_029257.1 Oryza sativa Japonica Group cultivar Nipponbare chromosome 2, IRGSP-1.0	9034271	9034631	361	Os3355
NC_029257.1 Oryza sativa Japonica Group cultivar Nipponbare chromosome 2, IRGSP-1.0	9051717	9052452	736	Os0089
NC_029257.1 Oryza sativa Japonica Group cultivar Nipponbare chromosome 2, IRGSP-1.0	9122385	9130952	8568	Os0177
NC_029257.1 Oryza sativa Japonica Group cultivar Nipponbare chromosome 2, IRGSP-1.0	9147886	9148928	1042	Os0610
NC_029257.1 Oryza sativa Japonica Group cultivar Nipponbare chromosome 2, IRGSP-1.0	9162756	9163636	881	Os2088
NC_029257.1 Oryza sativa Japonica Group cultivar Nipponbare chromosome 2, IRGSP-1.0	9253407	9256211	2805	Os2701
NC_029257.1 Oryza sativa Japonica Group cultivar Nipponbare chromosome 2, IRGSP-1.0	9268145	9269811	1667	Os0037
NC_029257.1 Oryza sativa Japonica Group cultivar Nipponbare chromosome 2, IRGSP-1.0	9270991	9272189	1198	Os0053
NC_029257.1 Oryza sativa Japonica Group cultivar Nipponbare chromosome 2, IRGSP-1.0	9286498	9288333	1836	Os0659
NC_029257.1 Oryza sativa Japonica Group cultivar Nipponbare chromosome 2, IRGSP-1.0	9388578	9390309	1731	Os0037
NC_029257.1 Oryza sativa Japonica Group cultivar Nipponbare chromosome 2, IRGSP-1.0	9440496	9441586	1091	Os0610
NC_029257.1 Oryza sativa Japonica Group cultivar Nipponbare chromosome 2, IRGSP-1.0	9442602	9443000	399	Os0086
NC_029257.1 Oryza sativa Japonica Group cultivar Nipponbare chromosome 2, IRGSP-1.0	9455791	9456295	505	Os0229
NC_029257.1 Oryza sativa Japonica Group cultivar Nipponbare chromosome 2, IRGSP-1.0	9470988	9472797	1809	Os0166
NC_029257.1 Oryza sativa Japonica Group cultivar Nipponbare chromosome 2, IRGSP-1.0	9490890	9491488	599	Os3367
NC_029257.1 Oryza sativa Japonica Group cultivar Nipponbare chromosome 2, IRGSP-1.0	9570900	9572654	1754	Os0166
NC_029257.1 Oryza sativa Japonica Group cultivar Nipponbare chromosome 2, IRGSP-1.0	9582486	9583439	954	Os0053
NC_029257.1 Oryza sativa Japonica Group cultivar Nipponbare chromosome 2, IRGSP-1.0	9624105	9625349	1244	Os0222
NC_029257.1 Oryza sativa Japonica Group cultivar Nipponbare chromosome 2, IRGSP-1.0	9625458	9625955	498	Os1560
NC_029257.1 Oryza sativa Japonica Group cultivar Nipponbare chromosome 2, IRGSP-1.0	9725446	9727749	2304	Os0166
NC_029257.1 Oryza sativa Japonica Group cultivar Nipponbare chromosome 2, IRGSP-1.0	9771036	9771418	383	Os0098
NC_029257.1 Oryza sativa Japonica Group cultivar Nipponbare chromosome 2, IRGSP-1.0	9782261	9782971	711	Os0089
NC_029257.1 Oryza sativa Japonica Group cultivar Nipponbare chromosome 2, IRGSP-1.0	9786974	9788384	1411	Os0138
NC_029257.1 Oryza sativa Japonica Group cultivar Nipponbare chromosome 2, IRGSP-1.0	9920768	9922086	1319	Os0053
NC_029257.1 Oryza sativa Japonica Group cultivar Nipponbare chromosome 2, IRGSP-1.0	9949299	9950552	1254	Os0037
NC_029257.1 Oryza sativa Japonica Group cultivar Nipponbare chromosome 2, IRGSP-1.0	9964400	9965888	1489	Os3337
NC_029257.1 Oryza sativa Japonica Group cultivar Nipponbare chromosome 2, IRGSP-1.0	9979911	9980507	597	Os0105
NC_029257.1 Oryza sativa Japonica Group cultivar Nipponbare chromosome 2, IRGSP-1.0	10058680	10059102	423	Os0086
NC_029257.1 Oryza sativa Japonica Group cultivar Nipponbare chromosome 2, IRGSP-1.0	10062969	10064402	1434	Os1838
NC_029257.1 Oryza sativa Japonica Group cultivar Nipponbare chromosome 2, IRGSP-1.0	10100363	10106100	5738	Os0089
NC_029257.1 Oryza sativa Japonica Group cultivar Nipponbare chromosome 2, IRGSP-1.0	10161269	10161599	331	Os0086
NC_029257.1 Oryza sativa Japonica Group cultivar Nipponbare chromosome 2, IRGSP-1.0	10203373	10205512	2140	Os3619
NC_029257.1 Oryza sativa Japonica Group cultivar Nipponbare chromosome 2, IRGSP-1.0	10205529	10207136	1608	Os0037
NC_029257.1 Oryza sativa Japonica Group cultivar Nipponbare chromosome 2, IRGSP-1.0	10269619	10270138	520	Os0208
NC_029257.1 Oryza sativa Japonica Group cultivar Nipponbare chromosome 2, IRGSP-1.0	10287283	10288859	1577	Os0086
NC_029257.1 Oryza sativa Japonica Group cultivar Nipponbare chromosome 2, IRGSP-1.0	10441487	10442776	1290	Os3284
NC_029257.1 Oryza sativa Japonica Group cultivar Nipponbare chromosome 2, IRGSP-1.0	10542223	10543418	1195	Os0949
NC_029257.1 Oryza sativa Japonica Group cultivar Nipponbare chromosome 2, IRGSP-1.0	10599303	10611271	11969	Os0089
NC_029257.1 Oryza sativa Japonica Group cultivar Nipponbare chromosome 2, IRGSP-1.0	10673540	10674097	558	Os0230
NC_029257.1 Oryza sativa Japonica Group cultivar Nipponbare chromosome 2, IRGSP-1.0	10677419	10679761	2342	Os0166
NC_029257.1 Oryza sativa Japonica Group cultivar Nipponbare chromosome 2, IRGSP-1.0	10680634	10688958	8325	Os0177
NC_029257.1 Oryza sativa Japonica Group cultivar Nipponbare chromosome 2, IRGSP-1.0	10705249	10712331	7083	Os3337
NC_029257.1 Oryza sativa Japonica Group cultivar Nipponbare chromosome 2, IRGSP-1.0	10763853	10765749	1896	Os0037
NC_029257.1 Oryza sativa Japonica Group cultivar Nipponbare chromosome 2, IRGSP-1.0	10765790	10767631	1841	Os0037
NC_029257.1 Oryza sativa Japonica Group cultivar Nipponbare chromosome 2, IRGSP-1.0	10814964	10815457	494	Os0297
NC_029257.1 Oryza sativa Japonica Group cultivar Nipponbare chromosome 2, IRGSP-1.0	10878766	10880212	1447	Os0166
NC_029257.1 Oryza sativa Japonica Group cultivar Nipponbare chromosome 2, IRGSP-1.0	10940275	10940594	320	Os0138
NC_029257.1 Oryza sativa Japonica Group cultivar Nipponbare chromosome 2, IRGSP-1.0	10944853	10946273	1420	Os3366
NC_029257.1 Oryza sativa Japonica Group cultivar Nipponbare chromosome 2, IRGSP-1.0	10946312	10947273	962	Os0853
NC_029257.1 Oryza sativa Japonica Group cultivar Nipponbare chromosome 2, IRGSP-1.0	10957927	10958351	425	Os0297
NC_029257.1 Oryza sativa Japonica Group cultivar Nipponbare chromosome 2, IRGSP-1.0	10969467	10972661	3194	Os0053
NC_029257.1 Oryza sativa Japonica Group cultivar Nipponbare chromosome 2, IRGSP-1.0	11019201	11019601	401	Os1127
NC_029257.1 Oryza sativa Japonica Group cultivar Nipponbare chromosome 2, IRGSP-1.0	11077604	11079024	1421	Os0513
NC_029257.1 Oryza sativa Japonica Group cultivar Nipponbare chromosome 2, IRGSP-1.0	11122466	11123622	1157	Os0105
NC_029257.1 Oryza sativa Japonica Group cultivar Nipponbare chromosome 2, IRGSP-1.0	11123992	11125246	1254	Os1617
NC_029257.1 Oryza sativa Japonica Group cultivar Nipponbare chromosome 2, IRGSP-1.0	11147697	11148036	340	Os0085
NC_029257.1 Oryza sativa Japonica Group cultivar Nipponbare chromosome 2, IRGSP-1.0	11243309	11243623	315	Os0335
NC_029257.1 Oryza sativa Japonica Group cultivar Nipponbare chromosome 2, IRGSP-1.0	11320270	11320871	602	Os0105
NC_029257.1 Oryza sativa Japonica Group cultivar Nipponbare chromosome 2, IRGSP-1.0	11407700	11408771	1072	Os2537
NC_029257.1 Oryza sativa Japonica Group cultivar Nipponbare chromosome 2, IRGSP-1.0	11469368	11469795	428	Os0086
NC_029257.1 Oryza sativa Japonica Group cultivar Nipponbare chromosome 2, IRGSP-1.0	11523027	11524142	1116	Os1617
NC_029257.1 Oryza sativa Japonica Group cultivar Nipponbare chromosome 2, IRGSP-1.0	11576619	11578066	1447	Os0284
NC_029257.1 Oryza sativa Japonica Group cultivar Nipponbare chromosome 2, IRGSP-1.0	11585302	11585817	516	Os0208
NC_029257.1 Oryza sativa Japonica Group cultivar Nipponbare chromosome 2, IRGSP-1.0	11602312	11602703	392	Os0086
NC_029257.1 Oryza sativa Japonica Group cultivar Nipponbare chromosome 2, IRGSP-1.0	11649033	11649471	439	Os0348
NC_029257.1 Oryza sativa Japonica Group cultivar Nipponbare chromosome 2, IRGSP-1.0	11650648	11651235	588	Os0229
NC_029257.1 Oryza sativa Japonica Group cultivar Nipponbare chromosome 2, IRGSP-1.0	11653706	11655804	2099	Os3566
NC_029257.1 Oryza sativa Japonica Group cultivar Nipponbare chromosome 2, IRGSP-1.0	11690260	11691160	901	Os1838
NC_029257.1 Oryza sativa Japonica Group cultivar Nipponbare chromosome 2, IRGSP-1.0	11696299	11697320	1022	Os1148
NC_029257.1 Oryza sativa Japonica Group cultivar Nipponbare chromosome 2, IRGSP-1.0	11705830	11706182	353	Os0098
NC_029257.1 Oryza sativa Japonica Group cultivar Nipponbare chromosome 2, IRGSP-1.0	11717466	11727229	9763	Os0949
NC_029257.1 Oryza sativa Japonica Group cultivar Nipponbare chromosome 2, IRGSP-1.0	11727608	11728139	532	Os0053
NC_029257.1 Oryza sativa Japonica Group cultivar Nipponbare chromosome 2, IRGSP-1.0	11753835	11754183	349	Os0086
NC_029257.1 Oryza sativa Japonica Group cultivar Nipponbare chromosome 2, IRGSP-1.0	11763897	11764456	560	Os0120
NC_029257.1 Oryza sativa Japonica Group cultivar Nipponbare chromosome 2, IRGSP-1.0	11809529	11813300	3771	Os1810
NC_029257.1 Oryza sativa Japonica Group cultivar Nipponbare chromosome 2, IRGSP-1.0	11874385	11876218	1833	Os0037
NC_029257.1 Oryza sativa Japonica Group cultivar Nipponbare chromosome 2, IRGSP-1.0	12004177	12005428	1251	Os0513
NC_029257.1 Oryza sativa Japonica Group cultivar Nipponbare chromosome 2, IRGSP-1.0	12085663	12085978	316	Os0385
NC_029257.1 Oryza sativa Japonica Group cultivar Nipponbare chromosome 2, IRGSP-1.0	12165881	12166672	792	Os0220
NC_029257.1 Oryza sativa Japonica Group cultivar Nipponbare chromosome 2, IRGSP-1.0	12221781	12222152	372	Os0385
NC_029257.1 Oryza sativa Japonica Group cultivar Nipponbare chromosome 2, IRGSP-1.0	12226073	12226936	864	Os0335
NC_029257.1 Oryza sativa Japonica Group cultivar Nipponbare chromosome 2, IRGSP-1.0	12247179	12248454	1275	Os0166
NC_029257.1 Oryza sativa Japonica Group cultivar Nipponbare chromosome 2, IRGSP-1.0	12249636	12250028	393	Os0086
NC_029257.1 Oryza sativa Japonica Group cultivar Nipponbare chromosome 2, IRGSP-1.0	12328631	12328994	364	Os0086
NC_029257.1 Oryza sativa Japonica Group cultivar Nipponbare chromosome 2, IRGSP-1.0	12348564	12352972	4409	Os0284
NC_029257.1 Oryza sativa Japonica Group cultivar Nipponbare chromosome 2, IRGSP-1.0	12411413	12412596	1183	Os0202
NC_029257.1 Oryza sativa Japonica Group cultivar Nipponbare chromosome 2, IRGSP-1.0	12438872	12441427	2556	Os3355
NC_029257.1 Oryza sativa Japonica Group cultivar Nipponbare chromosome 2, IRGSP-1.0	12478721	12486695	7975	Os2537
NC_029257.1 Oryza sativa Japonica Group cultivar Nipponbare chromosome 2, IRGSP-1.0	12491583	12493796	2213	Os1272
NC_029257.1 Oryza sativa Japonica Group cultivar Nipponbare chromosome 2, IRGSP-1.0	12675148	12675679	532	Os0208
NC_029257.1 Oryza sativa Japonica Group cultivar Nipponbare chromosome 2, IRGSP-1.0	12692989	12694289	1300	Os0037
NC_029257.1 Oryza sativa Japonica Group cultivar Nipponbare chromosome 2, IRGSP-1.0	12739130	12740472	1343	Os0105
NC_029257.1 Oryza sativa Japonica Group cultivar Nipponbare chromosome 2, IRGSP-1.0	12858221	12859357	1137	Os0284
NC_029257.1 Oryza sativa Japonica Group cultivar Nipponbare chromosome 2, IRGSP-1.0	12887510	12888631	1121	Os0053
NC_029257.1 Oryza sativa Japonica Group cultivar Nipponbare chromosome 2, IRGSP-1.0	12907992	12922178	14186	Os1693
NC_029257.1 Oryza sativa Japonica Group cultivar Nipponbare chromosome 2, IRGSP-1.0	13000169	13000788	620	Os1571
NC_029257.1 Oryza sativa Japonica Group cultivar Nipponbare chromosome 2, IRGSP-1.0	13029404	13030592	1188	Os0949
NC_029257.1 Oryza sativa Japonica Group cultivar Nipponbare chromosome 2, IRGSP-1.0	13040904	13041422	519	Os0089
NC_029257.1 Oryza sativa Japonica Group cultivar Nipponbare chromosome 2, IRGSP-1.0	13054248	13058807	4560	Os0284
NC_029257.1 Oryza sativa Japonica Group cultivar Nipponbare chromosome 2, IRGSP-1.0	13063942	13064906	964	Os0037
NC_029257.1 Oryza sativa Japonica Group cultivar Nipponbare chromosome 2, IRGSP-1.0	13132692	13137436	4745	Os3369
NC_029257.1 Oryza sativa Japonica Group cultivar Nipponbare chromosome 2, IRGSP-1.0	13151089	13151865	777	Os3284
NC_029257.1 Oryza sativa Japonica Group cultivar Nipponbare chromosome 2, IRGSP-1.0	13167803	13172307	4504	Os0709
NC_029257.1 Oryza sativa Japonica Group cultivar Nipponbare chromosome 2, IRGSP-1.0	13184836	13186453	1618	Os0037
NC_029257.1 Oryza sativa Japonica Group cultivar Nipponbare chromosome 2, IRGSP-1.0	13220140	13220519	380	Os2714
NC_029257.1 Oryza sativa Japonica Group cultivar Nipponbare chromosome 2, IRGSP-1.0	13287916	13288878	963	Os0284
NC_029257.1 Oryza sativa Japonica Group cultivar Nipponbare chromosome 2, IRGSP-1.0	13317815	13319561	1746	Os0037
NC_029257.1 Oryza sativa Japonica Group cultivar Nipponbare chromosome 2, IRGSP-1.0	13493090	13493626	537	Os0208
NC_029257.1 Oryza sativa Japonica Group cultivar Nipponbare chromosome 2, IRGSP-1.0	13874299	13874694	396	Os0378
NC_029257.1 Oryza sativa Japonica Group cultivar Nipponbare chromosome 2, IRGSP-1.0	13907148	13907462	315	Os0335
NC_029257.1 Oryza sativa Japonica Group cultivar Nipponbare chromosome 2, IRGSP-1.0	13915636	13916922	1286	Os0284
NC_029257.1 Oryza sativa Japonica Group cultivar Nipponbare chromosome 2, IRGSP-1.0	13970399	13971806	1408	Os3616
NC_029257.1 Oryza sativa Japonica Group cultivar Nipponbare chromosome 2, IRGSP-1.0	13985887	13986740	854	Os0115
NC_029257.1 Oryza sativa Japonica Group cultivar Nipponbare chromosome 2, IRGSP-1.0	14019309	14020572	1264	Os0138
NC_029257.1 Oryza sativa Japonica Group cultivar Nipponbare chromosome 2, IRGSP-1.0	14078476	14079821	1345	Os0166
NC_029257.1 Oryza sativa Japonica Group cultivar Nipponbare chromosome 2, IRGSP-1.0	14098077	14098643	567	Os0220
NC_029257.1 Oryza sativa Japonica Group cultivar Nipponbare chromosome 2, IRGSP-1.0	14123356	14124602	1247	Os0138
NC_029257.1 Oryza sativa Japonica Group cultivar Nipponbare chromosome 2, IRGSP-1.0	14336574	14338011	1437	Os0709
NC_029257.1 Oryza sativa Japonica Group cultivar Nipponbare chromosome 2, IRGSP-1.0	14505004	14505959	956	Os0297
NC_029257.1 Oryza sativa Japonica Group cultivar Nipponbare chromosome 2, IRGSP-1.0	14559558	14562446	2889	Os0166
NC_029257.1 Oryza sativa Japonica Group cultivar Nipponbare chromosome 2, IRGSP-1.0	14592976	14594721	1745	Os0037
NC_029257.1 Oryza sativa Japonica Group cultivar Nipponbare chromosome 2, IRGSP-1.0	14725089	14725496	408	Os0086
NC_029257.1 Oryza sativa Japonica Group cultivar Nipponbare chromosome 2, IRGSP-1.0	14725816	14726674	859	Os0243
NC_029257.1 Oryza sativa Japonica Group cultivar Nipponbare chromosome 2, IRGSP-1.0	14830184	14830889	706	Os0297
NC_029257.1 Oryza sativa Japonica Group cultivar Nipponbare chromosome 2, IRGSP-1.0	14862748	14864219	1472	Os0037
NC_029257.1 Oryza sativa Japonica Group cultivar Nipponbare chromosome 2, IRGSP-1.0	14869678	14873422	3745	Os2404
NC_029257.1 Oryza sativa Japonica Group cultivar Nipponbare chromosome 2, IRGSP-1.0	14983828	14985020	1192	Os0053
NC_029257.1 Oryza sativa Japonica Group cultivar Nipponbare chromosome 2, IRGSP-1.0	15056420	15057774	1355	Os0220
NC_029257.1 Oryza sativa Japonica Group cultivar Nipponbare chromosome 2, IRGSP-1.0	15127522	15128048	527	Os0089
NC_029257.1 Oryza sativa Japonica Group cultivar Nipponbare chromosome 2, IRGSP-1.0	15177732	15179946	2215	Os0177
NC_029257.1 Oryza sativa Japonica Group cultivar Nipponbare chromosome 2, IRGSP-1.0	15197768	15199166	1399	Os0177
NC_029257.1 Oryza sativa Japonica Group cultivar Nipponbare chromosome 2, IRGSP-1.0	15315087	15315764	678	Os0220
NC_029257.1 Oryza sativa Japonica Group cultivar Nipponbare chromosome 2, IRGSP-1.0	15316567	15317316	750	Os0089
NC_029257.1 Oryza sativa Japonica Group cultivar Nipponbare chromosome 2, IRGSP-1.0	15319645	15321016	1372	Os1838
NC_029257.1 Oryza sativa Japonica Group cultivar Nipponbare chromosome 2, IRGSP-1.0	15386157	15388187	2030	Os0037
NC_029257.1 Oryza sativa Japonica Group cultivar Nipponbare chromosome 2, IRGSP-1.0	15388298	15389814	1516	Os0949
NC_029257.1 Oryza sativa Japonica Group cultivar Nipponbare chromosome 2, IRGSP-1.0	15393395	15394278	884	Os0166
NC_029257.1 Oryza sativa Japonica Group cultivar Nipponbare chromosome 2, IRGSP-1.0	15465473	15466839	1367	Os0105
NC_029257.1 Oryza sativa Japonica Group cultivar Nipponbare chromosome 2, IRGSP-1.0	15528960	15529644	685	Os0086
NC_029257.1 Oryza sativa Japonica Group cultivar Nipponbare chromosome 2, IRGSP-1.0	15556875	15557400	526	Os0089
NC_029257.1 Oryza sativa Japonica Group cultivar Nipponbare chromosome 2, IRGSP-1.0	15574259	15575771	1513	Os2580
NC_029257.1 Oryza sativa Japonica Group cultivar Nipponbare chromosome 2, IRGSP-1.0	15608549	15612989	4440	Os2537
NC_029257.1 Oryza sativa Japonica Group cultivar Nipponbare chromosome 2, IRGSP-1.0	15690340	15691692	1352	Os0053
NC_029257.1 Oryza sativa Japonica Group cultivar Nipponbare chromosome 2, IRGSP-1.0	15702332	15704202	1871	Os2701
NC_029257.1 Oryza sativa Japonica Group cultivar Nipponbare chromosome 2, IRGSP-1.0	15720205	15720518	314	Os0335
NC_029257.1 Oryza sativa Japonica Group cultivar Nipponbare chromosome 2, IRGSP-1.0	15765898	15767576	1678	Os0037
NC_029257.1 Oryza sativa Japonica Group cultivar Nipponbare chromosome 2, IRGSP-1.0	15827699	15828911	1212	Os0205
NC_029257.1 Oryza sativa Japonica Group cultivar Nipponbare chromosome 2, IRGSP-1.0	15887612	15888186	575	Os1428
NC_029257.1 Oryza sativa Japonica Group cultivar Nipponbare chromosome 2, IRGSP-1.0	15920094	15923852	3759	Os0513
NC_029257.1 Oryza sativa Japonica Group cultivar Nipponbare chromosome 2, IRGSP-1.0	15979442	15980585	1143	Os0229
NC_029257.1 Oryza sativa Japonica Group cultivar Nipponbare chromosome 2, IRGSP-1.0	16007156	16007697	542	Os0301
NC_029257.1 Oryza sativa Japonica Group cultivar Nipponbare chromosome 2, IRGSP-1.0	16017098	16017476	379	Os0098
NC_029257.1 Oryza sativa Japonica Group cultivar Nipponbare chromosome 2, IRGSP-1.0	16129822	16130883	1062	Os0949
NC_029257.1 Oryza sativa Japonica Group cultivar Nipponbare chromosome 2, IRGSP-1.0	16155825	16161296	5472	Os0089
NC_029257.1 Oryza sativa Japonica Group cultivar Nipponbare chromosome 2, IRGSP-1.0	16162450	16163630	1181	Os2400
NC_029257.1 Oryza sativa Japonica Group cultivar Nipponbare chromosome 2, IRGSP-1.0	16281840	16287716	5877	Os0177
NC_029257.1 Oryza sativa Japonica Group cultivar Nipponbare chromosome 2, IRGSP-1.0	16289385	16297392	8008	Os0177
NC_029257.1 Oryza sativa Japonica Group cultivar Nipponbare chromosome 2, IRGSP-1.0	16319586	16320100	515	Os2403
NC_029257.1 Oryza sativa Japonica Group cultivar Nipponbare chromosome 2, IRGSP-1.0	16323271	16328696	5425	Os1693
NC_029257.1 Oryza sativa Japonica Group cultivar Nipponbare chromosome 2, IRGSP-1.0	16357951	16358505	555	Os0086
NC_029257.1 Oryza sativa Japonica Group cultivar Nipponbare chromosome 2, IRGSP-1.0	16424208	16425950	1742	Os0037
NC_029257.1 Oryza sativa Japonica Group cultivar Nipponbare chromosome 2, IRGSP-1.0	16431566	16440099	8534	Os0177
NC_029257.1 Oryza sativa Japonica Group cultivar Nipponbare chromosome 2, IRGSP-1.0	16574102	16575496	1394	Os0166
NC_029257.1 Oryza sativa Japonica Group cultivar Nipponbare chromosome 2, IRGSP-1.0	16603426	16604140	715	Os0089
NC_029257.1 Oryza sativa Japonica Group cultivar Nipponbare chromosome 2, IRGSP-1.0	16631094	16631839	746	Os0089
NC_029257.1 Oryza sativa Japonica Group cultivar Nipponbare chromosome 2, IRGSP-1.0	16661904	16663817	1913	Os0037
NC_029257.1 Oryza sativa Japonica Group cultivar Nipponbare chromosome 2, IRGSP-1.0	16719728	16720358	631	Os0284
NC_029257.1 Oryza sativa Japonica Group cultivar Nipponbare chromosome 2, IRGSP-1.0	16732475	16733782	1307	Os0284
NC_029257.1 Oryza sativa Japonica Group cultivar Nipponbare chromosome 2, IRGSP-1.0	16801708	16803204	1497	Os0385
NC_029257.1 Oryza sativa Japonica Group cultivar Nipponbare chromosome 2, IRGSP-1.0	16997690	16998641	952	Os0166
NC_029257.1 Oryza sativa Japonica Group cultivar Nipponbare chromosome 2, IRGSP-1.0	17008393	17009219	827	Os3602
NC_029257.1 Oryza sativa Japonica Group cultivar Nipponbare chromosome 2, IRGSP-1.0	17054586	17056248	1663	Os1428
NC_029257.1 Oryza sativa Japonica Group cultivar Nipponbare chromosome 2, IRGSP-1.0	17069210	17070383	1174	Os3355
NC_029257.1 Oryza sativa Japonica Group cultivar Nipponbare chromosome 2, IRGSP-1.0	17082982	17084396	1415	Os0949
NC_029257.1 Oryza sativa Japonica Group cultivar Nipponbare chromosome 2, IRGSP-1.0	17091012	17092417	1406	Os3333
NC_029257.1 Oryza sativa Japonica Group cultivar Nipponbare chromosome 2, IRGSP-1.0	17154208	17154875	668	Os0301
NC_029257.1 Oryza sativa Japonica Group cultivar Nipponbare chromosome 2, IRGSP-1.0	17172867	17173248	382	Os0098
NC_029257.1 Oryza sativa Japonica Group cultivar Nipponbare chromosome 2, IRGSP-1.0	17266648	17267352	705	Os0874
NC_029257.1 Oryza sativa Japonica Group cultivar Nipponbare chromosome 2, IRGSP-1.0	17290387	17291714	1327	Os2471
NC_029257.1 Oryza sativa Japonica Group cultivar Nipponbare chromosome 2, IRGSP-1.0	17337175	17338941	1767	Os2580
NC_029257.1 Oryza sativa Japonica Group cultivar Nipponbare chromosome 2, IRGSP-1.0	17401603	17402428	826	Os0219
NC_029257.1 Oryza sativa Japonica Group cultivar Nipponbare chromosome 2, IRGSP-1.0	17404207	17405372	1165	Os0297
NC_029257.1 Oryza sativa Japonica Group cultivar Nipponbare chromosome 2, IRGSP-1.0	17419770	17426340	6571	Os0177
NC_029257.1 Oryza sativa Japonica Group cultivar Nipponbare chromosome 2, IRGSP-1.0	17457559	17458067	509	Os0086
NC_029257.1 Oryza sativa Japonica Group cultivar Nipponbare chromosome 2, IRGSP-1.0	17460581	17461119	539	Os0312
NC_029257.1 Oryza sativa Japonica Group cultivar Nipponbare chromosome 2, IRGSP-1.0	17516003	17517453	1451	Os0037
NC_029257.1 Oryza sativa Japonica Group cultivar Nipponbare chromosome 2, IRGSP-1.0	17518224	17518925	702	Os0086
NC_029257.1 Oryza sativa Japonica Group cultivar Nipponbare chromosome 2, IRGSP-1.0	17648854	17649524	671	Os1129
NC_029257.1 Oryza sativa Japonica Group cultivar Nipponbare chromosome 2, IRGSP-1.0	17769470	17770542	1073	Os0166
NC_029257.1 Oryza sativa Japonica Group cultivar Nipponbare chromosome 2, IRGSP-1.0	17787801	17788268	468	Os3566
NC_029257.1 Oryza sativa Japonica Group cultivar Nipponbare chromosome 2, IRGSP-1.0	17790859	17791728	870	Os0089
NC_029257.1 Oryza sativa Japonica Group cultivar Nipponbare chromosome 2, IRGSP-1.0	17863453	17863865	413	Os3566
NC_029257.1 Oryza sativa Japonica Group cultivar Nipponbare chromosome 2, IRGSP-1.0	17871197	17871694	498	Os0222
NC_029257.1 Oryza sativa Japonica Group cultivar Nipponbare chromosome 2, IRGSP-1.0	17882432	17883890	1458	Os0166
NC_029257.1 Oryza sativa Japonica Group cultivar Nipponbare chromosome 2, IRGSP-1.0	17972675	17973337	663	Os2537
NC_029257.1 Oryza sativa Japonica Group cultivar Nipponbare chromosome 2, IRGSP-1.0	17985630	17987213	1583	Os0284
NC_029257.1 Oryza sativa Japonica Group cultivar Nipponbare chromosome 2, IRGSP-1.0	18250505	18251218	714	Os1571
NC_029257.1 Oryza sativa Japonica Group cultivar Nipponbare chromosome 2, IRGSP-1.0	18269681	18271036	1356	Os0949
NC_029257.1 Oryza sativa Japonica Group cultivar Nipponbare chromosome 2, IRGSP-1.0	18271090	18272758	1669	Os3627
NC_029257.1 Oryza sativa Japonica Group cultivar Nipponbare chromosome 2, IRGSP-1.0	18278089	18283243	5155	Os0177
NC_029257.1 Oryza sativa Japonica Group cultivar Nipponbare chromosome 2, IRGSP-1.0	18295147	18295686	540	Os0314
NC_029257.1 Oryza sativa Japonica Group cultivar Nipponbare chromosome 2, IRGSP-1.0	18305111	18306461	1351	Os0166
NC_029257.1 Oryza sativa Japonica Group cultivar Nipponbare chromosome 2, IRGSP-1.0	18373453	18373826	374	Os1127
NC_029257.1 Oryza sativa Japonica Group cultivar Nipponbare chromosome 2, IRGSP-1.0	18434825	18436235	1411	Os2537
NC_029257.1 Oryza sativa Japonica Group cultivar Nipponbare chromosome 2, IRGSP-1.0	18459865	18472930	13066	Os0385
NC_029257.1 Oryza sativa Japonica Group cultivar Nipponbare chromosome 2, IRGSP-1.0	18494244	18500385	6141	Os0037
NC_029257.1 Oryza sativa Japonica Group cultivar Nipponbare chromosome 2, IRGSP-1.0	18519958	18521540	1582	Os0166
NC_029257.1 Oryza sativa Japonica Group cultivar Nipponbare chromosome 2, IRGSP-1.0	18529812	18530637	825	Os0202
NC_029257.1 Oryza sativa Japonica Group cultivar Nipponbare chromosome 2, IRGSP-1.0	18530843	18531878	1036	Os0138
NC_029257.1 Oryza sativa Japonica Group cultivar Nipponbare chromosome 2, IRGSP-1.0	18546447	18548027	1580	Os0284
NC_029257.1 Oryza sativa Japonica Group cultivar Nipponbare chromosome 2, IRGSP-1.0	18582504	18583331	828	Os0243
NC_029257.1 Oryza sativa Japonica Group cultivar Nipponbare chromosome 2, IRGSP-1.0	18590020	18592295	2275	Os0037
NC_029257.1 Oryza sativa Japonica Group cultivar Nipponbare chromosome 2, IRGSP-1.0	18689963	18692235	2272	Os0949
NC_029257.1 Oryza sativa Japonica Group cultivar Nipponbare chromosome 2, IRGSP-1.0	18718141	18718653	513	Os0385
NC_029257.1 Oryza sativa Japonica Group cultivar Nipponbare chromosome 2, IRGSP-1.0	18728325	18728904	580	Os0301
NC_029257.1 Oryza sativa Japonica Group cultivar Nipponbare chromosome 2, IRGSP-1.0	18746307	18748292	1985	Os0166
NC_029257.1 Oryza sativa Japonica Group cultivar Nipponbare chromosome 2, IRGSP-1.0	18751972	18753116	1145	Os1224
NC_029257.1 Oryza sativa Japonica Group cultivar Nipponbare chromosome 2, IRGSP-1.0	18780714	18781755	1041	Os0610
NC_029257.1 Oryza sativa Japonica Group cultivar Nipponbare chromosome 2, IRGSP-1.0	18809346	18809807	462	Os0949
NC_029257.1 Oryza sativa Japonica Group cultivar Nipponbare chromosome 2, IRGSP-1.0	18816606	18817932	1326	Os0284
NC_029257.1 Oryza sativa Japonica Group cultivar Nipponbare chromosome 2, IRGSP-1.0	18902474	18904573	2099	Os2471
NC_029257.1 Oryza sativa Japonica Group cultivar Nipponbare chromosome 2, IRGSP-1.0	18934504	18935586	1083	Os3337
NC_029257.1 Oryza sativa Japonica Group cultivar Nipponbare chromosome 2, IRGSP-1.0	18953735	18954920	1185	Os0037
NC_029257.1 Oryza sativa Japonica Group cultivar Nipponbare chromosome 2, IRGSP-1.0	18974634	18975010	377	Os1127
NC_029257.1 Oryza sativa Japonica Group cultivar Nipponbare chromosome 2, IRGSP-1.0	18978147	18979482	1336	Os0222
NC_029257.1 Oryza sativa Japonica Group cultivar Nipponbare chromosome 2, IRGSP-1.0	19006056	19006794	739	Os0243
NC_029257.1 Oryza sativa Japonica Group cultivar Nipponbare chromosome 2, IRGSP-1.0	19015784	19016283	500	Os0584
NC_029257.1 Oryza sativa Japonica Group cultivar Nipponbare chromosome 2, IRGSP-1.0	19023788	19028102	4315	Os0301
NC_029257.1 Oryza sativa Japonica Group cultivar Nipponbare chromosome 2, IRGSP-1.0	19055664	19056092	429	Os0086
NC_029257.1 Oryza sativa Japonica Group cultivar Nipponbare chromosome 2, IRGSP-1.0	19128235	19130183	1949	Os0949
NC_029257.1 Oryza sativa Japonica Group cultivar Nipponbare chromosome 2, IRGSP-1.0	19133263	19134575	1313	Os0166
NC_029257.1 Oryza sativa Japonica Group cultivar Nipponbare chromosome 2, IRGSP-1.0	19149394	19149811	418	Os0086
NC_029257.1 Oryza sativa Japonica Group cultivar Nipponbare chromosome 2, IRGSP-1.0	19180124	19181701	1577	Os0037
NC_029257.1 Oryza sativa Japonica Group cultivar Nipponbare chromosome 2, IRGSP-1.0	19181769	19183309	1541	Os0037
NC_029257.1 Oryza sativa Japonica Group cultivar Nipponbare chromosome 2, IRGSP-1.0	19187148	19188066	919	Os0105
NC_029257.1 Oryza sativa Japonica Group cultivar Nipponbare chromosome 2, IRGSP-1.0	19199981	19201454	1473	Os0166
NC_029257.1 Oryza sativa Japonica Group cultivar Nipponbare chromosome 2, IRGSP-1.0	19210501	19216651	6151	Os0385
NC_029257.1 Oryza sativa Japonica Group cultivar Nipponbare chromosome 2, IRGSP-1.0	19321685	19322648	964	Os0219
NC_029257.1 Oryza sativa Japonica Group cultivar Nipponbare chromosome 2, IRGSP-1.0	19332472	19333757	1285	Os3371
NC_029257.1 Oryza sativa Japonica Group cultivar Nipponbare chromosome 2, IRGSP-1.0	19337482	19338812	1330	Os0166
NC_029257.1 Oryza sativa Japonica Group cultivar Nipponbare chromosome 2, IRGSP-1.0	19345356	19346756	1401	Os2580
NC_029257.1 Oryza sativa Japonica Group cultivar Nipponbare chromosome 2, IRGSP-1.0	19375092	19386445	11354	Os0312
NC_029257.1 Oryza sativa Japonica Group cultivar Nipponbare chromosome 2, IRGSP-1.0	19421124	19427319	6196	Os0385
NC_029257.1 Oryza sativa Japonica Group cultivar Nipponbare chromosome 2, IRGSP-1.0	19478222	19486608	8386	Os2580
NC_029257.1 Oryza sativa Japonica Group cultivar Nipponbare chromosome 2, IRGSP-1.0	19478267	19484743	6476	Os0037
NC_029257.1 Oryza sativa Japonica Group cultivar Nipponbare chromosome 2, IRGSP-1.0	19503080	19503461	382	Os0086
NC_029257.1 Oryza sativa Japonica Group cultivar Nipponbare chromosome 2, IRGSP-1.0	19543612	19544038	427	Os0086
NC_029257.1 Oryza sativa Japonica Group cultivar Nipponbare chromosome 2, IRGSP-1.0	19548273	19549683	1411	Os0105
NC_029257.1 Oryza sativa Japonica Group cultivar Nipponbare chromosome 2, IRGSP-1.0	19583823	19585501	1678	Os0037
NC_029257.1 Oryza sativa Japonica Group cultivar Nipponbare chromosome 2, IRGSP-1.0	19590488	19591043	556	Os1428
NC_029257.1 Oryza sativa Japonica Group cultivar Nipponbare chromosome 2, IRGSP-1.0	19629075	19629765	691	Os0874
NC_029257.1 Oryza sativa Japonica Group cultivar Nipponbare chromosome 2, IRGSP-1.0	19630876	19631734	859	Os0103
NC_029257.1 Oryza sativa Japonica Group cultivar Nipponbare chromosome 2, IRGSP-1.0	19631746	19632128	383	Os0098
NC_029257.1 Oryza sativa Japonica Group cultivar Nipponbare chromosome 2, IRGSP-1.0	19643501	19644588	1088	Os0610
NC_029257.1 Oryza sativa Japonica Group cultivar Nipponbare chromosome 2, IRGSP-1.0	19659292	19660831	1539	Os0949
NC_029257.1 Oryza sativa Japonica Group cultivar Nipponbare chromosome 2, IRGSP-1.0	19694785	19696469	1685	Os0219
NC_029257.1 Oryza sativa Japonica Group cultivar Nipponbare chromosome 2, IRGSP-1.0	19702652	19704288	1636	Os0037
NC_029257.1 Oryza sativa Japonica Group cultivar Nipponbare chromosome 2, IRGSP-1.0	19764923	19765951	1029	Os0949
NC_029257.1 Oryza sativa Japonica Group cultivar Nipponbare chromosome 2, IRGSP-1.0	19800482	19800854	373	Os0312
NC_029257.1 Oryza sativa Japonica Group cultivar Nipponbare chromosome 2, IRGSP-1.0	19930122	19930711	590	Os0557
NC_029257.1 Oryza sativa Japonica Group cultivar Nipponbare chromosome 2, IRGSP-1.0	19950071	19951015	945	Os0243
NC_029257.1 Oryza sativa Japonica Group cultivar Nipponbare chromosome 2, IRGSP-1.0	19951808	19953538	1731	Os2537
NC_029257.1 Oryza sativa Japonica Group cultivar Nipponbare chromosome 2, IRGSP-1.0	19955744	19956051	308	Os0222
NC_029257.1 Oryza sativa Japonica Group cultivar Nipponbare chromosome 2, IRGSP-1.0	19957249	19958951	1702	Os0166
NC_029257.1 Oryza sativa Japonica Group cultivar Nipponbare chromosome 2, IRGSP-1.0	19994606	19995984	1378	Os2580
NC_029257.1 Oryza sativa Japonica Group cultivar Nipponbare chromosome 2, IRGSP-1.0	20030248	20030626	379	Os0087
NC_029257.1 Oryza sativa Japonica Group cultivar Nipponbare chromosome 2, IRGSP-1.0	20041297	20042496	1199	Os0949
NC_029257.1 Oryza sativa Japonica Group cultivar Nipponbare chromosome 2, IRGSP-1.0	20042697	20043974	1277	Os2580
NC_029257.1 Oryza sativa Japonica Group cultivar Nipponbare chromosome 2, IRGSP-1.0	20047322	20047738	417	Os0086
NC_029257.1 Oryza sativa Japonica Group cultivar Nipponbare chromosome 2, IRGSP-1.0	20119061	20119872	812	Os3034
NC_029257.1 Oryza sativa Japonica Group cultivar Nipponbare chromosome 2, IRGSP-1.0	20140852	20141548	697	Os0853
NC_029257.1 Oryza sativa Japonica Group cultivar Nipponbare chromosome 2, IRGSP-1.0	20145681	20147738	2058	Os0105
NC_029257.1 Oryza sativa Japonica Group cultivar Nipponbare chromosome 2, IRGSP-1.0	20161040	20162127	1087	Os0205
NC_029257.1 Oryza sativa Japonica Group cultivar Nipponbare chromosome 2, IRGSP-1.0	20257773	20258934	1162	Os0166
NC_029257.1 Oryza sativa Japonica Group cultivar Nipponbare chromosome 2, IRGSP-1.0	20263455	20264793	1339	Os0222
NC_029257.1 Oryza sativa Japonica Group cultivar Nipponbare chromosome 2, IRGSP-1.0	20299323	20300699	1377	Os0105
NC_029257.1 Oryza sativa Japonica Group cultivar Nipponbare chromosome 2, IRGSP-1.0	20367236	20368773	1537	Os0949
NC_029257.1 Oryza sativa Japonica Group cultivar Nipponbare chromosome 2, IRGSP-1.0	20492236	20492979	744	Os0089
NC_029257.1 Oryza sativa Japonica Group cultivar Nipponbare chromosome 2, IRGSP-1.0	20508377	20509816	1440	Os0219
NC_029257.1 Oryza sativa Japonica Group cultivar Nipponbare chromosome 2, IRGSP-1.0	20510538	20510852	315	Os0848
NC_029257.1 Oryza sativa Japonica Group cultivar Nipponbare chromosome 2, IRGSP-1.0	20517997	20529027	11031	Os0177
NC_029257.1 Oryza sativa Japonica Group cultivar Nipponbare chromosome 2, IRGSP-1.0	20529129	20530769	1640	Os0037
NC_029257.1 Oryza sativa Japonica Group cultivar Nipponbare chromosome 2, IRGSP-1.0	20578203	20578925	723	Os0360
NC_029257.1 Oryza sativa Japonica Group cultivar Nipponbare chromosome 2, IRGSP-1.0	20604321	20605098	778	Os0115
NC_029257.1 Oryza sativa Japonica Group cultivar Nipponbare chromosome 2, IRGSP-1.0	20609928	20610423	496	Os0089
NC_029257.1 Oryza sativa Japonica Group cultivar Nipponbare chromosome 2, IRGSP-1.0	20618099	20619857	1759	Os2701
NC_029257.1 Oryza sativa Japonica Group cultivar Nipponbare chromosome 2, IRGSP-1.0	20655770	20657156	1387	Os0182
NC_029257.1 Oryza sativa Japonica Group cultivar Nipponbare chromosome 2, IRGSP-1.0	20682955	20683519	565	Os0120
NC_029257.1 Oryza sativa Japonica Group cultivar Nipponbare chromosome 2, IRGSP-1.0	20692731	20693045	315	Os0335
NC_029257.1 Oryza sativa Japonica Group cultivar Nipponbare chromosome 2, IRGSP-1.0	20702806	20703349	544	Os1015
NC_029257.1 Oryza sativa Japonica Group cultivar Nipponbare chromosome 2, IRGSP-1.0	20852669	20853512	844	Os0089
NC_029257.1 Oryza sativa Japonica Group cultivar Nipponbare chromosome 2, IRGSP-1.0	20875917	20876897	981	Os0297
NC_029257.1 Oryza sativa Japonica Group cultivar Nipponbare chromosome 2, IRGSP-1.0	20887786	20889011	1226	Os0037
NC_029257.1 Oryza sativa Japonica Group cultivar Nipponbare chromosome 2, IRGSP-1.0	20920687	20921030	344	Os0085
NC_029257.1 Oryza sativa Japonica Group cultivar Nipponbare chromosome 2, IRGSP-1.0	20947106	20948439	1334	Os0949
NC_029257.1 Oryza sativa Japonica Group cultivar Nipponbare chromosome 2, IRGSP-1.0	20988291	20989580	1290	Os2788
NC_029257.1 Oryza sativa Japonica Group cultivar Nipponbare chromosome 2, IRGSP-1.0	21011878	21012520	643	Os0085
NC_029257.1 Oryza sativa Japonica Group cultivar Nipponbare chromosome 2, IRGSP-1.0	21050521	21051033	513	Os0177
NC_029257.1 Oryza sativa Japonica Group cultivar Nipponbare chromosome 2, IRGSP-1.0	21062694	21063250	557	Os3284
NC_029257.1 Oryza sativa Japonica Group cultivar Nipponbare chromosome 2, IRGSP-1.0	21073241	21073836	596	Os0874
NC_029257.1 Oryza sativa Japonica Group cultivar Nipponbare chromosome 2, IRGSP-1.0	21146871	21147419	549	Os0120
NC_029257.1 Oryza sativa Japonica Group cultivar Nipponbare chromosome 2, IRGSP-1.0	21149910	21150273	364	Os0087
NC_029257.1 Oryza sativa Japonica Group cultivar Nipponbare chromosome 2, IRGSP-1.0	21180574	21180915	342	Os0086
NC_029257.1 Oryza sativa Japonica Group cultivar Nipponbare chromosome 2, IRGSP-1.0	21216331	21222801	6471	Os0086
NC_029257.1 Oryza sativa Japonica Group cultivar Nipponbare chromosome 2, IRGSP-1.0	21222912	21223929	1018	Os0177
NC_029257.1 Oryza sativa Japonica Group cultivar Nipponbare chromosome 2, IRGSP-1.0	21237087	21237618	532	Os0105
NC_029257.1 Oryza sativa Japonica Group cultivar Nipponbare chromosome 2, IRGSP-1.0	21244461	21254313	9853	Os0659
NC_029257.1 Oryza sativa Japonica Group cultivar Nipponbare chromosome 2, IRGSP-1.0	21470023	21471617	1595	Os0037
NC_029257.1 Oryza sativa Japonica Group cultivar Nipponbare chromosome 2, IRGSP-1.0	21502499	21513914	11415	Os1693
NC_029257.1 Oryza sativa Japonica Group cultivar Nipponbare chromosome 2, IRGSP-1.0	21514870	21515497	628	Os0220
NC_029257.1 Oryza sativa Japonica Group cultivar Nipponbare chromosome 2, IRGSP-1.0	21518422	21522564	4142	Os2580
NC_029257.1 Oryza sativa Japonica Group cultivar Nipponbare chromosome 2, IRGSP-1.0	21541145	21541581	437	Os0086
NC_029257.1 Oryza sativa Japonica Group cultivar Nipponbare chromosome 2, IRGSP-1.0	21564171	21564565	395	Os0378
NC_029257.1 Oryza sativa Japonica Group cultivar Nipponbare chromosome 2, IRGSP-1.0	21564579	21565408	830	Os0301
NC_029257.1 Oryza sativa Japonica Group cultivar Nipponbare chromosome 2, IRGSP-1.0	21577499	21578691	1193	Os2580
NC_029257.1 Oryza sativa Japonica Group cultivar Nipponbare chromosome 2, IRGSP-1.0	21579041	21579555	515	Os0229
NC_029257.1 Oryza sativa Japonica Group cultivar Nipponbare chromosome 2, IRGSP-1.0	21606283	21607573	1290	Os1617
NC_029257.1 Oryza sativa Japonica Group cultivar Nipponbare chromosome 2, IRGSP-1.0	21619620	21621093	1473	Os0037
NC_029257.1 Oryza sativa Japonica Group cultivar Nipponbare chromosome 2, IRGSP-1.0	21702367	21712272	9906	Os0053
NC_029257.1 Oryza sativa Japonica Group cultivar Nipponbare chromosome 2, IRGSP-1.0	21760615	21761204	590	Os0120
NC_029257.1 Oryza sativa Japonica Group cultivar Nipponbare chromosome 2, IRGSP-1.0	21777626	21778408	783	Os0284
NC_029257.1 Oryza sativa Japonica Group cultivar Nipponbare chromosome 2, IRGSP-1.0	21864316	21865491	1176	Os1617
NC_029257.1 Oryza sativa Japonica Group cultivar Nipponbare chromosome 2, IRGSP-1.0	21865780	21866250	471	Os0177
NC_029257.1 Oryza sativa Japonica Group cultivar Nipponbare chromosome 2, IRGSP-1.0	21877982	21878405	424	Os0037
NC_029257.1 Oryza sativa Japonica Group cultivar Nipponbare chromosome 2, IRGSP-1.0	21888150	21888566	417	Os0138
NC_029257.1 Oryza sativa Japonica Group cultivar Nipponbare chromosome 2, IRGSP-1.0	21907319	21908068	750	Os3284
NC_029257.1 Oryza sativa Japonica Group cultivar Nipponbare chromosome 2, IRGSP-1.0	21919909	21921125	1217	Os0166
NC_029257.1 Oryza sativa Japonica Group cultivar Nipponbare chromosome 2, IRGSP-1.0	21947067	21947414	348	Os0312
NC_029257.1 Oryza sativa Japonica Group cultivar Nipponbare chromosome 2, IRGSP-1.0	21960443	21961473	1031	Os0610
NC_029257.1 Oryza sativa Japonica Group cultivar Nipponbare chromosome 2, IRGSP-1.0	22050787	22052192	1406	Os0105
NC_029257.1 Oryza sativa Japonica Group cultivar Nipponbare chromosome 2, IRGSP-1.0	22139008	22139737	730	Os0089
NC_029257.1 Oryza sativa Japonica Group cultivar Nipponbare chromosome 2, IRGSP-1.0	22168926	22170448	1522	Os2537
NC_029257.1 Oryza sativa Japonica Group cultivar Nipponbare chromosome 2, IRGSP-1.0	22173797	22174185	389	Os0087
NC_029257.1 Oryza sativa Japonica Group cultivar Nipponbare chromosome 2, IRGSP-1.0	22207761	22208101	341	Os0312
NC_029257.1 Oryza sativa Japonica Group cultivar Nipponbare chromosome 2, IRGSP-1.0	22226036	22226897	862	Os0037
NC_029257.1 Oryza sativa Japonica Group cultivar Nipponbare chromosome 2, IRGSP-1.0	22236462	22238221	1759	Os0037
NC_029257.1 Oryza sativa Japonica Group cultivar Nipponbare chromosome 2, IRGSP-1.0	22271350	22272085	736	Os0297
NC_029257.1 Oryza sativa Japonica Group cultivar Nipponbare chromosome 2, IRGSP-1.0	22307022	22307399	378	Os0314
NC_029257.1 Oryza sativa Japonica Group cultivar Nipponbare chromosome 2, IRGSP-1.0	22317401	22318068	668	Os0220
NC_029257.1 Oryza sativa Japonica Group cultivar Nipponbare chromosome 2, IRGSP-1.0	22332376	22332709	334	Os0177
NC_029257.1 Oryza sativa Japonica Group cultivar Nipponbare chromosome 2, IRGSP-1.0	22367998	22368560	563	Os0120
NC_029257.1 Oryza sativa Japonica Group cultivar Nipponbare chromosome 2, IRGSP-1.0	22391106	22392504	1399	Os2537
NC_029257.1 Oryza sativa Japonica Group cultivar Nipponbare chromosome 2, IRGSP-1.0	22441287	22441812	526	Os3627
NC_029257.1 Oryza sativa Japonica Group cultivar Nipponbare chromosome 2, IRGSP-1.0	22524294	22525330	1037	Os0709
NC_029257.1 Oryza sativa Japonica Group cultivar Nipponbare chromosome 2, IRGSP-1.0	22534458	22534764	307	Os3337
NC_029257.1 Oryza sativa Japonica Group cultivar Nipponbare chromosome 2, IRGSP-1.0	22565873	22567144	1271	Os0229
NC_029257.1 Oryza sativa Japonica Group cultivar Nipponbare chromosome 2, IRGSP-1.0	22577268	22590950	13683	Os0659
NC_029257.1 Oryza sativa Japonica Group cultivar Nipponbare chromosome 2, IRGSP-1.0	22610407	22616593	6186	Os0205
NC_029257.1 Oryza sativa Japonica Group cultivar Nipponbare chromosome 2, IRGSP-1.0	22675442	22679282	3840	Os2088
NC_029257.1 Oryza sativa Japonica Group cultivar Nipponbare chromosome 2, IRGSP-1.0	22754158	22754717	560	Os0120
NC_029257.1 Oryza sativa Japonica Group cultivar Nipponbare chromosome 2, IRGSP-1.0	22811946	22813254	1309	Os0166
NC_029257.1 Oryza sativa Japonica Group cultivar Nipponbare chromosome 2, IRGSP-1.0	22862694	22863900	1206	Os0166
NC_029257.1 Oryza sativa Japonica Group cultivar Nipponbare chromosome 2, IRGSP-1.0	22969046	22969420	375	Os0086
NC_029257.1 Oryza sativa Japonica Group cultivar Nipponbare chromosome 2, IRGSP-1.0	22989668	22990547	880	Os0037
NC_029257.1 Oryza sativa Japonica Group cultivar Nipponbare chromosome 2, IRGSP-1.0	23015177	23015604	428	Os0086
NC_029257.1 Oryza sativa Japonica Group cultivar Nipponbare chromosome 2, IRGSP-1.0	23049886	23050381	496	Os0314
NC_029257.1 Oryza sativa Japonica Group cultivar Nipponbare chromosome 2, IRGSP-1.0	23125472	23125808	337	Os3608
NC_029257.1 Oryza sativa Japonica Group cultivar Nipponbare chromosome 2, IRGSP-1.0	23140622	23141298	677	Os2537
NC_029257.1 Oryza sativa Japonica Group cultivar Nipponbare chromosome 2, IRGSP-1.0	23161745	23162608	864	Os2835
NC_029257.1 Oryza sativa Japonica Group cultivar Nipponbare chromosome 2, IRGSP-1.0	23168750	23169285	536	Os0089
NC_029257.1 Oryza sativa Japonica Group cultivar Nipponbare chromosome 2, IRGSP-1.0	23223991	23225281	1290	Os2580
NC_029257.1 Oryza sativa Japonica Group cultivar Nipponbare chromosome 2, IRGSP-1.0	23235717	23237128	1412	Os0105
NC_029257.1 Oryza sativa Japonica Group cultivar Nipponbare chromosome 2, IRGSP-1.0	23246364	23247065	701	Os0892
NC_029257.1 Oryza sativa Japonica Group cultivar Nipponbare chromosome 2, IRGSP-1.0	23444789	23448418	3629	Os0037
NC_029257.1 Oryza sativa Japonica Group cultivar Nipponbare chromosome 2, IRGSP-1.0	23445008	23446610	1602	Os0513
NC_029257.1 Oryza sativa Japonica Group cultivar Nipponbare chromosome 2, IRGSP-1.0	23470415	23470919	505	Os0177
NC_029257.1 Oryza sativa Japonica Group cultivar Nipponbare chromosome 2, IRGSP-1.0	23489983	23490351	369	Os0086
NC_029257.1 Oryza sativa Japonica Group cultivar Nipponbare chromosome 2, IRGSP-1.0	23500945	23502057	1113	Os0659
NC_029257.1 Oryza sativa Japonica Group cultivar Nipponbare chromosome 2, IRGSP-1.0	23502744	23503789	1046	Os0848
NC_029257.1 Oryza sativa Japonica Group cultivar Nipponbare chromosome 2, IRGSP-1.0	23509821	23510357	537	Os0222
NC_029257.1 Oryza sativa Japonica Group cultivar Nipponbare chromosome 2, IRGSP-1.0	23520304	23521711	1408	Os0105
NC_029257.1 Oryza sativa Japonica Group cultivar Nipponbare chromosome 2, IRGSP-1.0	23524014	23525093	1080	Os2537
NC_029257.1 Oryza sativa Japonica Group cultivar Nipponbare chromosome 2, IRGSP-1.0	23646975	23647349	375	Os0297
NC_029257.1 Oryza sativa Japonica Group cultivar Nipponbare chromosome 2, IRGSP-1.0	23676860	23677264	405	Os2081
NC_029257.1 Oryza sativa Japonica Group cultivar Nipponbare chromosome 2, IRGSP-1.0	23690968	23692136	1169	Os1693
NC_029257.1 Oryza sativa Japonica Group cultivar Nipponbare chromosome 2, IRGSP-1.0	23875145	23883494	8350	Os1455
NC_029257.1 Oryza sativa Japonica Group cultivar Nipponbare chromosome 2, IRGSP-1.0	23951891	23952605	715	Os0243
NC_029257.1 Oryza sativa Japonica Group cultivar Nipponbare chromosome 2, IRGSP-1.0	23961621	23962166	546	Os3566
NC_029257.1 Oryza sativa Japonica Group cultivar Nipponbare chromosome 2, IRGSP-1.0	23963987	23964702	716	Os0086
NC_029257.1 Oryza sativa Japonica Group cultivar Nipponbare chromosome 2, IRGSP-1.0	24005281	24007137	1856	Os0166
NC_029257.1 Oryza sativa Japonica Group cultivar Nipponbare chromosome 2, IRGSP-1.0	24025061	24026154	1093	Os0053
NC_029257.1 Oryza sativa Japonica Group cultivar Nipponbare chromosome 2, IRGSP-1.0	24108113	24114856	6744	Os0177
NC_029257.1 Oryza sativa Japonica Group cultivar Nipponbare chromosome 2, IRGSP-1.0	24175471	24175817	347	Os0085
NC_029257.1 Oryza sativa Japonica Group cultivar Nipponbare chromosome 2, IRGSP-1.0	24197798	24198253	456	Os0557
NC_029257.1 Oryza sativa Japonica Group cultivar Nipponbare chromosome 2, IRGSP-1.0	24241545	24241930	386	Os0098
NC_029257.1 Oryza sativa Japonica Group cultivar Nipponbare chromosome 2, IRGSP-1.0	24245085	24245769	685	Os0177
NC_029257.1 Oryza sativa Japonica Group cultivar Nipponbare chromosome 2, IRGSP-1.0	24333273	24341014	7741	Os0037
NC_029257.1 Oryza sativa Japonica Group cultivar Nipponbare chromosome 2, IRGSP-1.0	24372371	24372746	376	Os0084
NC_029257.1 Oryza sativa Japonica Group cultivar Nipponbare chromosome 2, IRGSP-1.0	24379221	24380372	1152	Os0949
NC_029257.1 Oryza sativa Japonica Group cultivar Nipponbare chromosome 2, IRGSP-1.0	24382874	24390263	7390	Os0037
NC_029257.1 Oryza sativa Japonica Group cultivar Nipponbare chromosome 2, IRGSP-1.0	24404839	24406179	1341	Os0205
NC_029257.1 Oryza sativa Japonica Group cultivar Nipponbare chromosome 2, IRGSP-1.0	24487702	24488065	364	Os0086
NC_029257.1 Oryza sativa Japonica Group cultivar Nipponbare chromosome 2, IRGSP-1.0	24587765	24588165	401	Os1327
NC_029257.1 Oryza sativa Japonica Group cultivar Nipponbare chromosome 2, IRGSP-1.0	24639069	24640115	1047	Os0086
NC_029257.1 Oryza sativa Japonica Group cultivar Nipponbare chromosome 2, IRGSP-1.0	24640241	24640588	348	Os3333
NC_029257.1 Oryza sativa Japonica Group cultivar Nipponbare chromosome 2, IRGSP-1.0	24651707	24652458	752	Os0243
NC_029257.1 Oryza sativa Japonica Group cultivar Nipponbare chromosome 2, IRGSP-1.0	24665427	24667093	1666	Os0037
NC_029257.1 Oryza sativa Japonica Group cultivar Nipponbare chromosome 2, IRGSP-1.0	24683059	24683450	392	Os0087
NC_029257.1 Oryza sativa Japonica Group cultivar Nipponbare chromosome 2, IRGSP-1.0	24775154	24775545	392	Os0086
NC_029257.1 Oryza sativa Japonica Group cultivar Nipponbare chromosome 2, IRGSP-1.0	24866962	24868401	1440	Os0949
NC_029257.1 Oryza sativa Japonica Group cultivar Nipponbare chromosome 2, IRGSP-1.0	24875896	24876918	1023	Os2537
NC_029257.1 Oryza sativa Japonica Group cultivar Nipponbare chromosome 2, IRGSP-1.0	24923120	24923478	359	Os0312
NC_029257.1 Oryza sativa Japonica Group cultivar Nipponbare chromosome 2, IRGSP-1.0	24954232	24954607	376	Os0297
NC_029257.1 Oryza sativa Japonica Group cultivar Nipponbare chromosome 2, IRGSP-1.0	24980706	24982341	1635	Os0037
NC_029257.1 Oryza sativa Japonica Group cultivar Nipponbare chromosome 2, IRGSP-1.0	25047109	25048158	1050	Os0335
NC_029257.1 Oryza sativa Japonica Group cultivar Nipponbare chromosome 2, IRGSP-1.0	25051686	25052076	391	Os0087
NC_029257.1 Oryza sativa Japonica Group cultivar Nipponbare chromosome 2, IRGSP-1.0	25155979	25157612	1633	Os2580
NC_029257.1 Oryza sativa Japonica Group cultivar Nipponbare chromosome 2, IRGSP-1.0	25167080	25175121	8042	Os0177
NC_029257.1 Oryza sativa Japonica Group cultivar Nipponbare chromosome 2, IRGSP-1.0	25198405	25199217	813	Os0037
NC_029257.1 Oryza sativa Japonica Group cultivar Nipponbare chromosome 2, IRGSP-1.0	25223891	25224260	370	Os0131
NC_029257.1 Oryza sativa Japonica Group cultivar Nipponbare chromosome 2, IRGSP-1.0	25231012	25231407	396	Os3566
NC_029257.1 Oryza sativa Japonica Group cultivar Nipponbare chromosome 2, IRGSP-1.0	25268966	25269502	537	Os0166
NC_029257.1 Oryza sativa Japonica Group cultivar Nipponbare chromosome 2, IRGSP-1.0	25284688	25285944	1257	Os2537
NC_029257.1 Oryza sativa Japonica Group cultivar Nipponbare chromosome 2, IRGSP-1.0	25306657	25307741	1085	Os0053
NC_029257.1 Oryza sativa Japonica Group cultivar Nipponbare chromosome 2, IRGSP-1.0	25322671	25323668	997	Os0335
NC_029257.1 Oryza sativa Japonica Group cultivar Nipponbare chromosome 2, IRGSP-1.0	25326865	25329081	2217	Os3337
NC_029257.1 Oryza sativa Japonica Group cultivar Nipponbare chromosome 2, IRGSP-1.0	25342040	25343434	1395	Os0105
NC_029257.1 Oryza sativa Japonica Group cultivar Nipponbare chromosome 2, IRGSP-1.0	25364328	25365703	1375	Os2471
NC_029257.1 Oryza sativa Japonica Group cultivar Nipponbare chromosome 2, IRGSP-1.0	25372139	25373281	1143	Os0219
NC_029257.1 Oryza sativa Japonica Group cultivar Nipponbare chromosome 2, IRGSP-1.0	25395717	25396425	709	Os0569
NC_029257.1 Oryza sativa Japonica Group cultivar Nipponbare chromosome 2, IRGSP-1.0	25428344	25429837	1494	Os2580
NC_029257.1 Oryza sativa Japonica Group cultivar Nipponbare chromosome 2, IRGSP-1.0	25500814	25501575	762	Os0659
NC_029257.1 Oryza sativa Japonica Group cultivar Nipponbare chromosome 2, IRGSP-1.0	25520897	25521438	542	Os0301
NC_029257.1 Oryza sativa Japonica Group cultivar Nipponbare chromosome 2, IRGSP-1.0	25573637	25574028	392	Os0086
NC_029257.1 Oryza sativa Japonica Group cultivar Nipponbare chromosome 2, IRGSP-1.0	25599401	25600144	744	Os0089
NC_029257.1 Oryza sativa Japonica Group cultivar Nipponbare chromosome 2, IRGSP-1.0	25643849	25645184	1336	Os0284
NC_029257.1 Oryza sativa Japonica Group cultivar Nipponbare chromosome 2, IRGSP-1.0	25742063	25743865	1802	Os2537
NC_029257.1 Oryza sativa Japonica Group cultivar Nipponbare chromosome 2, IRGSP-1.0	25786307	25786733	427	Os0086
NC_029257.1 Oryza sativa Japonica Group cultivar Nipponbare chromosome 2, IRGSP-1.0	25804091	25805375	1285	Os2580
NC_029257.1 Oryza sativa Japonica Group cultivar Nipponbare chromosome 2, IRGSP-1.0	25834683	25836260	1577	Os0037
NC_029257.1 Oryza sativa Japonica Group cultivar Nipponbare chromosome 2, IRGSP-1.0	25903652	25908743	5092	Os0284
NC_029257.1 Oryza sativa Japonica Group cultivar Nipponbare chromosome 2, IRGSP-1.0	25993505	25993900	396	Os0086
NC_029257.1 Oryza sativa Japonica Group cultivar Nipponbare chromosome 2, IRGSP-1.0	26008275	26008599	325	Os0053
NC_029257.1 Oryza sativa Japonica Group cultivar Nipponbare chromosome 2, IRGSP-1.0	26011970	26013185	1216	Os2537
NC_029257.1 Oryza sativa Japonica Group cultivar Nipponbare chromosome 2, IRGSP-1.0	26048681	26050240	1559	Os0037
NC_029257.1 Oryza sativa Japonica Group cultivar Nipponbare chromosome 2, IRGSP-1.0	26112448	26113878	1430	Os0037
NC_029257.1 Oryza sativa Japonica Group cultivar Nipponbare chromosome 2, IRGSP-1.0	26135031	26138567	3536	Os2580
NC_029257.1 Oryza sativa Japonica Group cultivar Nipponbare chromosome 2, IRGSP-1.0	26140500	26140882	383	Os0086
NC_029257.1 Oryza sativa Japonica Group cultivar Nipponbare chromosome 2, IRGSP-1.0	26210248	26210910	663	Os0301
NC_029257.1 Oryza sativa Japonica Group cultivar Nipponbare chromosome 2, IRGSP-1.0	26246241	26247947	1706	Os0037
NC_029257.1 Oryza sativa Japonica Group cultivar Nipponbare chromosome 2, IRGSP-1.0	26252974	26259227	6253	Os0166
NC_029257.1 Oryza sativa Japonica Group cultivar Nipponbare chromosome 2, IRGSP-1.0	26261834	26262451	618	Os0284
NC_029257.1 Oryza sativa Japonica Group cultivar Nipponbare chromosome 2, IRGSP-1.0	26277816	26278185	370	Os0098
NC_029257.1 Oryza sativa Japonica Group cultivar Nipponbare chromosome 2, IRGSP-1.0	26306163	26307624	1461	Os2580
NC_029257.1 Oryza sativa Japonica Group cultivar Nipponbare chromosome 2, IRGSP-1.0	26329727	26331517	1790	Os0208
NC_029257.1 Oryza sativa Japonica Group cultivar Nipponbare chromosome 2, IRGSP-1.0	26385842	26386346	505	Os0177
NC_029257.1 Oryza sativa Japonica Group cultivar Nipponbare chromosome 2, IRGSP-1.0	26404203	26404567	365	Os0297
NC_029257.1 Oryza sativa Japonica Group cultivar Nipponbare chromosome 2, IRGSP-1.0	26440483	26442177	1694	Os2537
NC_029257.1 Oryza sativa Japonica Group cultivar Nipponbare chromosome 2, IRGSP-1.0	26466591	26467542	951	Os0284
NC_029257.1 Oryza sativa Japonica Group cultivar Nipponbare chromosome 2, IRGSP-1.0	26485884	26487184	1301	Os0037
NC_029257.1 Oryza sativa Japonica Group cultivar Nipponbare chromosome 2, IRGSP-1.0	26546144	26547152	1008	Os0053
NC_029257.1 Oryza sativa Japonica Group cultivar Nipponbare chromosome 2, IRGSP-1.0	26568502	26570816	2315	Os0177
NC_029257.1 Oryza sativa Japonica Group cultivar Nipponbare chromosome 2, IRGSP-1.0	26710205	26710589	385	Os0086
NC_029257.1 Oryza sativa Japonica Group cultivar Nipponbare chromosome 2, IRGSP-1.0	26772203	26772572	370	Os1030
NC_029257.1 Oryza sativa Japonica Group cultivar Nipponbare chromosome 2, IRGSP-1.0	26819438	26819837	400	Os0086
NC_029257.1 Oryza sativa Japonica Group cultivar Nipponbare chromosome 2, IRGSP-1.0	26886591	26901237	14646	Os0037
NC_029257.1 Oryza sativa Japonica Group cultivar Nipponbare chromosome 2, IRGSP-1.0	26972408	26972880	473	Os0089
NC_029257.1 Oryza sativa Japonica Group cultivar Nipponbare chromosome 2, IRGSP-1.0	26973754	26974068	315	Os0297
NC_029257.1 Oryza sativa Japonica Group cultivar Nipponbare chromosome 2, IRGSP-1.0	27035172	27036269	1097	Os0949
NC_029257.1 Oryza sativa Japonica Group cultivar Nipponbare chromosome 2, IRGSP-1.0	27041565	27042347	783	Os3391
NC_029257.1 Oryza sativa Japonica Group cultivar Nipponbare chromosome 2, IRGSP-1.0	27069559	27072570	3012	Os2580
NC_029257.1 Oryza sativa Japonica Group cultivar Nipponbare chromosome 2, IRGSP-1.0	27154750	27156260	1510	Os0037
NC_029257.1 Oryza sativa Japonica Group cultivar Nipponbare chromosome 2, IRGSP-1.0	27175519	27176217	699	Os0335
NC_029257.1 Oryza sativa Japonica Group cultivar Nipponbare chromosome 2, IRGSP-1.0	27192015	27193429	1414	Os0037
NC_029257.1 Oryza sativa Japonica Group cultivar Nipponbare chromosome 2, IRGSP-1.0	27343075	27344249	1175	Os2580
NC_029257.1 Oryza sativa Japonica Group cultivar Nipponbare chromosome 2, IRGSP-1.0	27409555	27410051	497	Os0949
NC_029257.1 Oryza sativa Japonica Group cultivar Nipponbare chromosome 2, IRGSP-1.0	27504043	27505901	1858	Os0949
NC_029257.1 Oryza sativa Japonica Group cultivar Nipponbare chromosome 2, IRGSP-1.0	27536040	27536557	518	Os0177
NC_029257.1 Oryza sativa Japonica Group cultivar Nipponbare chromosome 2, IRGSP-1.0	27552299	27553823	1525	Os0037
NC_029257.1 Oryza sativa Japonica Group cultivar Nipponbare chromosome 2, IRGSP-1.0	27594028	27594778	751	Os0659
NC_029257.1 Oryza sativa Japonica Group cultivar Nipponbare chromosome 2, IRGSP-1.0	27614083	27615081	998	Os0205
NC_029257.1 Oryza sativa Japonica Group cultivar Nipponbare chromosome 2, IRGSP-1.0	27615574	27616832	1258	Os0037
NC_029257.1 Oryza sativa Japonica Group cultivar Nipponbare chromosome 2, IRGSP-1.0	27647292	27649123	1831	Os0037
NC_029257.1 Oryza sativa Japonica Group cultivar Nipponbare chromosome 2, IRGSP-1.0	27713925	27721727	7803	Os0177
NC_029257.1 Oryza sativa Japonica Group cultivar Nipponbare chromosome 2, IRGSP-1.0	27731191	27732934	1743	Os0166
NC_029257.1 Oryza sativa Japonica Group cultivar Nipponbare chromosome 2, IRGSP-1.0	27739171	27741120	1949	Os0037
NC_029257.1 Oryza sativa Japonica Group cultivar Nipponbare chromosome 2, IRGSP-1.0	27754057	27754801	745	Os0089
NC_029257.1 Oryza sativa Japonica Group cultivar Nipponbare chromosome 2, IRGSP-1.0	27757922	27759632	1711	Os0037
NC_029257.1 Oryza sativa Japonica Group cultivar Nipponbare chromosome 2, IRGSP-1.0	27867011	27868046	1036	Os0949
NC_029257.1 Oryza sativa Japonica Group cultivar Nipponbare chromosome 2, IRGSP-1.0	27873309	27873652	344	Os0297
NC_029257.1 Oryza sativa Japonica Group cultivar Nipponbare chromosome 2, IRGSP-1.0	27889246	27889552	307	Os0086
NC_029257.1 Oryza sativa Japonica Group cultivar Nipponbare chromosome 2, IRGSP-1.0	27913913	27916284	2371	Os0037
NC_029257.1 Oryza sativa Japonica Group cultivar Nipponbare chromosome 2, IRGSP-1.0	27927057	27928363	1307	Os0138
NC_029257.1 Oryza sativa Japonica Group cultivar Nipponbare chromosome 2, IRGSP-1.0	27957811	27959242	1431	Os0949
NC_029257.1 Oryza sativa Japonica Group cultivar Nipponbare chromosome 2, IRGSP-1.0	27979050	27979441	392	Os0086
NC_029257.1 Oryza sativa Japonica Group cultivar Nipponbare chromosome 2, IRGSP-1.0	27999682	28007435	7754	Os0177
NC_029257.1 Oryza sativa Japonica Group cultivar Nipponbare chromosome 2, IRGSP-1.0	28045452	28046835	1384	Os2580
NC_029257.1 Oryza sativa Japonica Group cultivar Nipponbare chromosome 2, IRGSP-1.0	28083083	28085121	2038	Os0037
NC_029257.1 Oryza sativa Japonica Group cultivar Nipponbare chromosome 2, IRGSP-1.0	28090593	28091123	531	Os0089
NC_029257.1 Oryza sativa Japonica Group cultivar Nipponbare chromosome 2, IRGSP-1.0	28104583	28104940	358	Os0312
NC_029257.1 Oryza sativa Japonica Group cultivar Nipponbare chromosome 2, IRGSP-1.0	28106175	28107193	1018	Os0205
NC_029257.1 Oryza sativa Japonica Group cultivar Nipponbare chromosome 2, IRGSP-1.0	28120491	28121798	1308	Os1617
NC_029257.1 Oryza sativa Japonica Group cultivar Nipponbare chromosome 2, IRGSP-1.0	28146347	28151449	5103	Os0335
NC_029257.1 Oryza sativa Japonica Group cultivar Nipponbare chromosome 2, IRGSP-1.0	28156194	28158085	1892	Os0949
NC_029257.1 Oryza sativa Japonica Group cultivar Nipponbare chromosome 2, IRGSP-1.0	28184816	28190969	6154	Os0177
NC_029257.1 Oryza sativa Japonica Group cultivar Nipponbare chromosome 2, IRGSP-1.0	28219924	28221832	1909	Os0037
NC_029257.1 Oryza sativa Japonica Group cultivar Nipponbare chromosome 2, IRGSP-1.0	28221935	28223554	1620	Os3337
NC_029257.1 Oryza sativa Japonica Group cultivar Nipponbare chromosome 2, IRGSP-1.0	28272063	28273238	1176	Os0037
NC_029257.1 Oryza sativa Japonica Group cultivar Nipponbare chromosome 2, IRGSP-1.0	28291698	28292362	665	Os3284
NC_029257.1 Oryza sativa Japonica Group cultivar Nipponbare chromosome 2, IRGSP-1.0	28310480	28310846	367	Os0348
NC_029257.1 Oryza sativa Japonica Group cultivar Nipponbare chromosome 2, IRGSP-1.0	28370714	28371137	424	Os0218
NC_029257.1 Oryza sativa Japonica Group cultivar Nipponbare chromosome 2, IRGSP-1.0	28428846	28429947	1102	Os0949
NC_029257.1 Oryza sativa Japonica Group cultivar Nipponbare chromosome 2, IRGSP-1.0	28456668	28463936	7269	Os0177
NC_029257.1 Oryza sativa Japonica Group cultivar Nipponbare chromosome 2, IRGSP-1.0	28485502	28487018	1516	Os0037
NC_029257.1 Oryza sativa Japonica Group cultivar Nipponbare chromosome 2, IRGSP-1.0	28502069	28509609	7540	Os2537
NC_029257.1 Oryza sativa Japonica Group cultivar Nipponbare chromosome 2, IRGSP-1.0	28530876	28531600	725	Os0284
NC_029257.1 Oryza sativa Japonica Group cultivar Nipponbare chromosome 2, IRGSP-1.0	28555008	28556874	1866	Os0949
NC_029257.1 Oryza sativa Japonica Group cultivar Nipponbare chromosome 2, IRGSP-1.0	28572664	28574991	2327	Os0949
NC_029257.1 Oryza sativa Japonica Group cultivar Nipponbare chromosome 2, IRGSP-1.0	28580356	28581474	1119	Os1617
NC_029257.1 Oryza sativa Japonica Group cultivar Nipponbare chromosome 2, IRGSP-1.0	28642290	28642689	400	Os0087
NC_029257.1 Oryza sativa Japonica Group cultivar Nipponbare chromosome 2, IRGSP-1.0	28648641	28648983	343	Os1127
NC_029257.1 Oryza sativa Japonica Group cultivar Nipponbare chromosome 2, IRGSP-1.0	28713388	28713769	382	Os0098
NC_029257.1 Oryza sativa Japonica Group cultivar Nipponbare chromosome 2, IRGSP-1.0	28723457	28724139	683	Os0220
NC_029257.1 Oryza sativa Japonica Group cultivar Nipponbare chromosome 2, IRGSP-1.0	28753192	28754775	1583	Os0037
NC_029257.1 Oryza sativa Japonica Group cultivar Nipponbare chromosome 2, IRGSP-1.0	28775525	28776068	544	Os2154
NC_029257.1 Oryza sativa Japonica Group cultivar Nipponbare chromosome 2, IRGSP-1.0	28879929	28880310	382	Os0098
NC_029257.1 Oryza sativa Japonica Group cultivar Nipponbare chromosome 2, IRGSP-1.0	28900996	28902658	1662	Os0037
NC_029257.1 Oryza sativa Japonica Group cultivar Nipponbare chromosome 2, IRGSP-1.0	28913581	28914307	727	Os0089
NC_029257.1 Oryza sativa Japonica Group cultivar Nipponbare chromosome 2, IRGSP-1.0	28960671	28961428	758	Os0243
NC_029257.1 Oryza sativa Japonica Group cultivar Nipponbare chromosome 2, IRGSP-1.0	28964676	28965841	1165	Os0205
NC_029257.1 Oryza sativa Japonica Group cultivar Nipponbare chromosome 2, IRGSP-1.0	28972128	28973762	1634	Os2537
NC_029257.1 Oryza sativa Japonica Group cultivar Nipponbare chromosome 2, IRGSP-1.0	28983086	28983578	493	Os3337
NC_029257.1 Oryza sativa Japonica Group cultivar Nipponbare chromosome 2, IRGSP-1.0	28983659	28986204	2545	Os2580
NC_029257.1 Oryza sativa Japonica Group cultivar Nipponbare chromosome 2, IRGSP-1.0	29001141	29001626	486	Os0297
NC_029257.1 Oryza sativa Japonica Group cultivar Nipponbare chromosome 2, IRGSP-1.0	29002218	29007076	4859	Os0105
NC_029257.1 Oryza sativa Japonica Group cultivar Nipponbare chromosome 2, IRGSP-1.0	29065980	29066830	851	Os0053
NC_029257.1 Oryza sativa Japonica Group cultivar Nipponbare chromosome 2, IRGSP-1.0	29129491	29132892	3402	Os0105
NC_029257.1 Oryza sativa Japonica Group cultivar Nipponbare chromosome 2, IRGSP-1.0	29186402	29186962	561	Os0861
NC_029257.1 Oryza sativa Japonica Group cultivar Nipponbare chromosome 2, IRGSP-1.0	29249950	29250551	602	Os1428
NC_029257.1 Oryza sativa Japonica Group cultivar Nipponbare chromosome 2, IRGSP-1.0	29254506	29256145	1639	Os0166
NC_029257.1 Oryza sativa Japonica Group cultivar Nipponbare chromosome 2, IRGSP-1.0	29266043	29266547	505	Os0089
NC_029257.1 Oryza sativa Japonica Group cultivar Nipponbare chromosome 2, IRGSP-1.0	29307477	29308585	1109	Os0378
NC_029257.1 Oryza sativa Japonica Group cultivar Nipponbare chromosome 2, IRGSP-1.0	29498131	29498925	795	Os0284
NC_029257.1 Oryza sativa Japonica Group cultivar Nipponbare chromosome 2, IRGSP-1.0	29710048	29711148	1101	Os0659
NC_029257.1 Oryza sativa Japonica Group cultivar Nipponbare chromosome 2, IRGSP-1.0	29735003	29736333	1330	Os2580
NC_029257.1 Oryza sativa Japonica Group cultivar Nipponbare chromosome 2, IRGSP-1.0	29737406	29737794	389	Os0087
NC_029257.1 Oryza sativa Japonica Group cultivar Nipponbare chromosome 2, IRGSP-1.0	29744676	29745402	727	Os2580
NC_029257.1 Oryza sativa Japonica Group cultivar Nipponbare chromosome 2, IRGSP-1.0	29809160	29810158	998	Os2471
NC_029257.1 Oryza sativa Japonica Group cultivar Nipponbare chromosome 2, IRGSP-1.0	29815970	29817349	1380	Os0037
NC_029257.1 Oryza sativa Japonica Group cultivar Nipponbare chromosome 2, IRGSP-1.0	29844181	29845554	1373	Os0037
NC_029257.1 Oryza sativa Japonica Group cultivar Nipponbare chromosome 2, IRGSP-1.0	29871755	29872148	394	Os0086
NC_029257.1 Oryza sativa Japonica Group cultivar Nipponbare chromosome 2, IRGSP-1.0	29923443	29927496	4054	Os3361
NC_029257.1 Oryza sativa Japonica Group cultivar Nipponbare chromosome 2, IRGSP-1.0	29945478	29947124	1646	Os2580
NC_029257.1 Oryza sativa Japonica Group cultivar Nipponbare chromosome 2, IRGSP-1.0	30019319	30019993	675	Os0089
NC_029257.1 Oryza sativa Japonica Group cultivar Nipponbare chromosome 2, IRGSP-1.0	30046964	30048382	1418	Os0037
NC_029257.1 Oryza sativa Japonica Group cultivar Nipponbare chromosome 2, IRGSP-1.0	30200254	30200747	494	Os0089
NC_029257.1 Oryza sativa Japonica Group cultivar Nipponbare chromosome 2, IRGSP-1.0	30260137	30261396	1259	Os1129
NC_029257.1 Oryza sativa Japonica Group cultivar Nipponbare chromosome 2, IRGSP-1.0	30263849	30265882	2034	Os3617
NC_029257.1 Oryza sativa Japonica Group cultivar Nipponbare chromosome 2, IRGSP-1.0	30277787	30278214	428	Os0086
NC_029257.1 Oryza sativa Japonica Group cultivar Nipponbare chromosome 2, IRGSP-1.0	30279374	30280775	1401	Os2580
NC_029257.1 Oryza sativa Japonica Group cultivar Nipponbare chromosome 2, IRGSP-1.0	30302960	30303958	999	Os0378
NC_029257.1 Oryza sativa Japonica Group cultivar Nipponbare chromosome 2, IRGSP-1.0	30308545	30309673	1128	Os0205
NC_029257.1 Oryza sativa Japonica Group cultivar Nipponbare chromosome 2, IRGSP-1.0	30331973	30334403	2431	Os0089
NC_029257.1 Oryza sativa Japonica Group cultivar Nipponbare chromosome 2, IRGSP-1.0	30371817	30373012	1195	Os0229
NC_029257.1 Oryza sativa Japonica Group cultivar Nipponbare chromosome 2, IRGSP-1.0	30404891	30409630	4739	Os0949
NC_029257.1 Oryza sativa Japonica Group cultivar Nipponbare chromosome 2, IRGSP-1.0	30564164	30565723	1560	Os3601
NC_029257.1 Oryza sativa Japonica Group cultivar Nipponbare chromosome 2, IRGSP-1.0	30628303	30629382	1080	Os0085
NC_029257.1 Oryza sativa Japonica Group cultivar Nipponbare chromosome 2, IRGSP-1.0	30662344	30663528	1184	Os0166
NC_029257.1 Oryza sativa Japonica Group cultivar Nipponbare chromosome 2, IRGSP-1.0	30820344	30821286	943	Os0709
NC_029257.1 Oryza sativa Japonica Group cultivar Nipponbare chromosome 2, IRGSP-1.0	30920417	30920808	392	Os0086
NC_029257.1 Oryza sativa Japonica Group cultivar Nipponbare chromosome 2, IRGSP-1.0	30989099	30991712	2613	Os2537
NC_029257.1 Oryza sativa Japonica Group cultivar Nipponbare chromosome 2, IRGSP-1.0	31169465	31170845	1381	Os2580
NC_029257.1 Oryza sativa Japonica Group cultivar Nipponbare chromosome 2, IRGSP-1.0	31216926	31217594	669	Os0220
NC_029257.1 Oryza sativa Japonica Group cultivar Nipponbare chromosome 2, IRGSP-1.0	31288894	31290631	1737	Os0037
NC_029257.1 Oryza sativa Japonica Group cultivar Nipponbare chromosome 2, IRGSP-1.0	31314100	31315132	1033	Os1129
NC_029257.1 Oryza sativa Japonica Group cultivar Nipponbare chromosome 2, IRGSP-1.0	31416548	31418044	1496	Os0037
NC_029257.1 Oryza sativa Japonica Group cultivar Nipponbare chromosome 2, IRGSP-1.0	31452989	31453845	857	Os0138
NC_029257.1 Oryza sativa Japonica Group cultivar Nipponbare chromosome 2, IRGSP-1.0	31458156	31458931	776	Os2537
NC_029257.1 Oryza sativa Japonica Group cultivar Nipponbare chromosome 2, IRGSP-1.0	31465074	31465885	812	Os0610
NC_029257.1 Oryza sativa Japonica Group cultivar Nipponbare chromosome 2, IRGSP-1.0	31525768	31526465	698	Os0284
NC_029257.1 Oryza sativa Japonica Group cultivar Nipponbare chromosome 2, IRGSP-1.0	31542247	31543400	1154	Os0205
NC_029257.1 Oryza sativa Japonica Group cultivar Nipponbare chromosome 2, IRGSP-1.0	31584813	31591042	6230	Os0037
NC_029257.1 Oryza sativa Japonica Group cultivar Nipponbare chromosome 2, IRGSP-1.0	31615567	31620035	4469	Os0086
NC_029257.1 Oryza sativa Japonica Group cultivar Nipponbare chromosome 2, IRGSP-1.0	31620676	31624983	4308	Os0102
NC_029257.1 Oryza sativa Japonica Group cultivar Nipponbare chromosome 2, IRGSP-1.0	31789188	31791092	1905	Os0314
NC_029257.1 Oryza sativa Japonica Group cultivar Nipponbare chromosome 2, IRGSP-1.0	31795138	31797040	1903	Os2580
NC_029257.1 Oryza sativa Japonica Group cultivar Nipponbare chromosome 2, IRGSP-1.0	31853609	31862093	8485	Os0177
NC_029257.1 Oryza sativa Japonica Group cultivar Nipponbare chromosome 2, IRGSP-1.0	31862232	31864057	1826	Os0949
NC_029257.1 Oryza sativa Japonica Group cultivar Nipponbare chromosome 2, IRGSP-1.0	31899887	31901206	1320	Os2537
NC_029257.1 Oryza sativa Japonica Group cultivar Nipponbare chromosome 2, IRGSP-1.0	31954451	31955457	1007	Os0949
NC_029257.1 Oryza sativa Japonica Group cultivar Nipponbare chromosome 2, IRGSP-1.0	31980196	31980570	375	Os0297
NC_029257.1 Oryza sativa Japonica Group cultivar Nipponbare chromosome 2, IRGSP-1.0	31994020	31994568	549	Os0177
NC_029257.1 Oryza sativa Japonica Group cultivar Nipponbare chromosome 2, IRGSP-1.0	32086781	32087891	1111	Os0513
NC_029257.1 Oryza sativa Japonica Group cultivar Nipponbare chromosome 2, IRGSP-1.0	32127253	32127644	392	Os0086
NC_029257.1 Oryza sativa Japonica Group cultivar Nipponbare chromosome 2, IRGSP-1.0	32134963	32149208	14246	Os0949
NC_029257.1 Oryza sativa Japonica Group cultivar Nipponbare chromosome 2, IRGSP-1.0	32156820	32158239	1420	Os2580
NC_029257.1 Oryza sativa Japonica Group cultivar Nipponbare chromosome 2, IRGSP-1.0	32263457	32265116	1659	Os0208
NC_029257.1 Oryza sativa Japonica Group cultivar Nipponbare chromosome 2, IRGSP-1.0	32282191	32283522	1331	Os0037
NC_029257.1 Oryza sativa Japonica Group cultivar Nipponbare chromosome 2, IRGSP-1.0	32373563	32374460	897	Os3602
NC_029257.1 Oryza sativa Japonica Group cultivar Nipponbare chromosome 2, IRGSP-1.0	32420961	32421550	590	Os0513
NC_029257.1 Oryza sativa Japonica Group cultivar Nipponbare chromosome 2, IRGSP-1.0	32440919	32441257	339	Os0085
NC_029257.1 Oryza sativa Japonica Group cultivar Nipponbare chromosome 2, IRGSP-1.0	32502026	32502417	392	Os0348
NC_029257.1 Oryza sativa Japonica Group cultivar Nipponbare chromosome 2, IRGSP-1.0	32503849	32504222	374	Os1127
NC_029257.1 Oryza sativa Japonica Group cultivar Nipponbare chromosome 2, IRGSP-1.0	32550675	32551192	518	Os0089
NC_029257.1 Oryza sativa Japonica Group cultivar Nipponbare chromosome 2, IRGSP-1.0	32625204	32626292	1089	Os0378
NC_029257.1 Oryza sativa Japonica Group cultivar Nipponbare chromosome 2, IRGSP-1.0	32678228	32682320	4093	Os2537
NC_029257.1 Oryza sativa Japonica Group cultivar Nipponbare chromosome 2, IRGSP-1.0	32682387	32683994	1608	Os2580
NC_029257.1 Oryza sativa Japonica Group cultivar Nipponbare chromosome 2, IRGSP-1.0	32785955	32786698	744	Os0089
NC_029257.1 Oryza sativa Japonica Group cultivar Nipponbare chromosome 2, IRGSP-1.0	32929388	32929926	539	Os0314
NC_029257.1 Oryza sativa Japonica Group cultivar Nipponbare chromosome 2, IRGSP-1.0	32930785	32932221	1436	Os0037
NC_029257.1 Oryza sativa Japonica Group cultivar Nipponbare chromosome 2, IRGSP-1.0	32932303	32933983	1680	Os0037
NC_029257.1 Oryza sativa Japonica Group cultivar Nipponbare chromosome 2, IRGSP-1.0	32996453	32998024	1572	Os0949
NC_029257.1 Oryza sativa Japonica Group cultivar Nipponbare chromosome 2, IRGSP-1.0	33029278	33031252	1975	Os0166
NC_029257.1 Oryza sativa Japonica Group cultivar Nipponbare chromosome 2, IRGSP-1.0	33040158	33040462	305	Os0335
NC_029257.1 Oryza sativa Japonica Group cultivar Nipponbare chromosome 2, IRGSP-1.0	33056851	33058011	1160	Os0208
NC_029257.1 Oryza sativa Japonica Group cultivar Nipponbare chromosome 2, IRGSP-1.0	33074971	33075469	499	Os3566
NC_029257.1 Oryza sativa Japonica Group cultivar Nipponbare chromosome 2, IRGSP-1.0	33101940	33103064	1124	Os0284
NC_029257.1 Oryza sativa Japonica Group cultivar Nipponbare chromosome 2, IRGSP-1.0	33104469	33105321	853	Os0115
NC_029257.1 Oryza sativa Japonica Group cultivar Nipponbare chromosome 2, IRGSP-1.0	33154601	33156952	2352	Os0284
NC_029257.1 Oryza sativa Japonica Group cultivar Nipponbare chromosome 2, IRGSP-1.0	33186673	33187239	567	Os1327
NC_029257.1 Oryza sativa Japonica Group cultivar Nipponbare chromosome 2, IRGSP-1.0	33245379	33245722	344	Os0085
NC_029257.1 Oryza sativa Japonica Group cultivar Nipponbare chromosome 2, IRGSP-1.0	33271459	33273615	2157	Os0385
NC_029257.1 Oryza sativa Japonica Group cultivar Nipponbare chromosome 2, IRGSP-1.0	33273964	33274304	341	Os0085
NC_029257.1 Oryza sativa Japonica Group cultivar Nipponbare chromosome 2, IRGSP-1.0	33357309	33359151	1842	Os2537
NC_029257.1 Oryza sativa Japonica Group cultivar Nipponbare chromosome 2, IRGSP-1.0	33488776	33489684	909	Os0037
NC_029257.1 Oryza sativa Japonica Group cultivar Nipponbare chromosome 2, IRGSP-1.0	33489835	33491388	1553	Os0037
NC_029257.1 Oryza sativa Japonica Group cultivar Nipponbare chromosome 2, IRGSP-1.0	33546670	33547112	443	Os2537
NC_029257.1 Oryza sativa Japonica Group cultivar Nipponbare chromosome 2, IRGSP-1.0	33600686	33613753	13068	Os1455
NC_029257.1 Oryza sativa Japonica Group cultivar Nipponbare chromosome 2, IRGSP-1.0	33633136	33634922	1786	Os0037
NC_029257.1 Oryza sativa Japonica Group cultivar Nipponbare chromosome 2, IRGSP-1.0	33658494	33662653	4160	Os0177
NC_029257.1 Oryza sativa Japonica Group cultivar Nipponbare chromosome 2, IRGSP-1.0	33724929	33725394	466	Os0089
NC_029257.1 Oryza sativa Japonica Group cultivar Nipponbare chromosome 2, IRGSP-1.0	33742906	33743217	312	Os0335
NC_029257.1 Oryza sativa Japonica Group cultivar Nipponbare chromosome 2, IRGSP-1.0	33783322	33784051	730	Os1571
NC_029257.1 Oryza sativa Japonica Group cultivar Nipponbare chromosome 2, IRGSP-1.0	33784456	33785039	584	Os1327
NC_029257.1 Oryza sativa Japonica Group cultivar Nipponbare chromosome 2, IRGSP-1.0	33830311	33830985	675	Os0089
NC_029257.1 Oryza sativa Japonica Group cultivar Nipponbare chromosome 2, IRGSP-1.0	33831436	33832214	779	Os0220
NC_029257.1 Oryza sativa Japonica Group cultivar Nipponbare chromosome 2, IRGSP-1.0	33845766	33846319	554	Os0037
NC_029257.1 Oryza sativa Japonica Group cultivar Nipponbare chromosome 2, IRGSP-1.0	33850570	33853981	3411	Os0037
NC_029257.1 Oryza sativa Japonica Group cultivar Nipponbare chromosome 2, IRGSP-1.0	33874285	33874877	593	Os0120
NC_029257.1 Oryza sativa Japonica Group cultivar Nipponbare chromosome 2, IRGSP-1.0	33875711	33881423	5713	Os1455
NC_029257.1 Oryza sativa Japonica Group cultivar Nipponbare chromosome 2, IRGSP-1.0	33934976	33935357	382	Os0098
NC_029257.1 Oryza sativa Japonica Group cultivar Nipponbare chromosome 2, IRGSP-1.0	33965176	33965676	501	Os0177
NC_029257.1 Oryza sativa Japonica Group cultivar Nipponbare chromosome 2, IRGSP-1.0	34060903	34061638	736	Os0243
NC_029257.1 Oryza sativa Japonica Group cultivar Nipponbare chromosome 2, IRGSP-1.0	34188734	34189226	493	Os0235
NC_029257.1 Oryza sativa Japonica Group cultivar Nipponbare chromosome 2, IRGSP-1.0	34194051	34194417	367	Os1127
NC_029257.1 Oryza sativa Japonica Group cultivar Nipponbare chromosome 2, IRGSP-1.0	34254910	34255304	395	Os0086
NC_029257.1 Oryza sativa Japonica Group cultivar Nipponbare chromosome 2, IRGSP-1.0	34286467	34294108	7642	Os0385
NC_029257.1 Oryza sativa Japonica Group cultivar Nipponbare chromosome 2, IRGSP-1.0	34419781	34420171	391	Os0087
NC_029257.1 Oryza sativa Japonica Group cultivar Nipponbare chromosome 2, IRGSP-1.0	34436226	34436968	743	Os0089
NC_029257.1 Oryza sativa Japonica Group cultivar Nipponbare chromosome 2, IRGSP-1.0	34499357	34508678	9321	Os3608
NC_029257.1 Oryza sativa Japonica Group cultivar Nipponbare chromosome 2, IRGSP-1.0	34521042	34529629	8588	Os0177
NC_029257.1 Oryza sativa Japonica Group cultivar Nipponbare chromosome 2, IRGSP-1.0	34558445	34559544	1100	Os1057
NC_029257.1 Oryza sativa Japonica Group cultivar Nipponbare chromosome 2, IRGSP-1.0	34712802	34720821	8020	Os0089
NC_029257.1 Oryza sativa Japonica Group cultivar Nipponbare chromosome 2, IRGSP-1.0	34762054	34763325	1271	Os0229
NC_029257.1 Oryza sativa Japonica Group cultivar Nipponbare chromosome 2, IRGSP-1.0	34797664	34797969	306	Os0385
NC_029257.1 Oryza sativa Japonica Group cultivar Nipponbare chromosome 2, IRGSP-1.0	35116159	35117733	1574	Os2537
NC_029257.1 Oryza sativa Japonica Group cultivar Nipponbare chromosome 2, IRGSP-1.0	35148587	35148961	375	Os0086
NC_029257.1 Oryza sativa Japonica Group cultivar Nipponbare chromosome 2, IRGSP-1.0	35403144	35403651	508	Os0177
NC_029257.1 Oryza sativa Japonica Group cultivar Nipponbare chromosome 2, IRGSP-1.0	35435941	35437097	1156	Os0037
NC_029257.1 Oryza sativa Japonica Group cultivar Nipponbare chromosome 2, IRGSP-1.0	35442811	35444097	1287	Os0335
NC_029257.1 Oryza sativa Japonica Group cultivar Nipponbare chromosome 2, IRGSP-1.0	35507747	35508904	1157	Os1810
NC_029257.1 Oryza sativa Japonica Group cultivar Nipponbare chromosome 2, IRGSP-1.0	35570587	35572355	1768	Os0949
NC_029257.1 Oryza sativa Japonica Group cultivar Nipponbare chromosome 2, IRGSP-1.0	35591385	35592528	1144	Os0220
NC_029257.1 Oryza sativa Japonica Group cultivar Nipponbare chromosome 2, IRGSP-1.0	35612631	35614024	1394	Os0105
NC_029257.1 Oryza sativa Japonica Group cultivar Nipponbare chromosome 2, IRGSP-1.0	35649458	35656637	7180	Os0177
NC_029257.1 Oryza sativa Japonica Group cultivar Nipponbare chromosome 2, IRGSP-1.0	35712668	35713900	1233	Os2714
NC_029257.1 Oryza sativa Japonica Group cultivar Nipponbare chromosome 2, IRGSP-1.0	35730948	35738769	7822	Os0219
NC_029257.1 Oryza sativa Japonica Group cultivar Nipponbare chromosome 2, IRGSP-1.0	35924769	35925187	419	Os0086
NC_029257.1 Oryza sativa Japonica Group cultivar Nipponbare chromosome 2, IRGSP-1.0	35925242	35925790	549	Os0314
NC_029258.1 Oryza sativa Japonica Group cultivar Nipponbare chromosome 3, IRGSP-1.0	104152	105562	1410	Os0166
NC_029258.1 Oryza sativa Japonica Group cultivar Nipponbare chromosome 3, IRGSP-1.0	168415	168797	383	Os0086
NC_029258.1 Oryza sativa Japonica Group cultivar Nipponbare chromosome 3, IRGSP-1.0	201235	201797	563	Os0861
NC_029258.1 Oryza sativa Japonica Group cultivar Nipponbare chromosome 3, IRGSP-1.0	268127	268644	517	Os3609
NC_029258.1 Oryza sativa Japonica Group cultivar Nipponbare chromosome 3, IRGSP-1.0	293403	295214	1811	Os2537
NC_029258.1 Oryza sativa Japonica Group cultivar Nipponbare chromosome 3, IRGSP-1.0	324419	329740	5322	Os0709
NC_029258.1 Oryza sativa Japonica Group cultivar Nipponbare chromosome 3, IRGSP-1.0	331706	332777	1071	Os0037
NC_029258.1 Oryza sativa Japonica Group cultivar Nipponbare chromosome 3, IRGSP-1.0	332804	333486	683	Os0177
NC_029258.1 Oryza sativa Japonica Group cultivar Nipponbare chromosome 3, IRGSP-1.0	354899	355613	715	Os0312
NC_029258.1 Oryza sativa Japonica Group cultivar Nipponbare chromosome 3, IRGSP-1.0	462966	463393	428	Os0297
NC_029258.1 Oryza sativa Japonica Group cultivar Nipponbare chromosome 3, IRGSP-1.0	465016	466063	1047	Os1693
NC_029258.1 Oryza sativa Japonica Group cultivar Nipponbare chromosome 3, IRGSP-1.0	486867	488200	1334	Os0853
NC_029258.1 Oryza sativa Japonica Group cultivar Nipponbare chromosome 3, IRGSP-1.0	534528	535131	604	Os0623
NC_029258.1 Oryza sativa Japonica Group cultivar Nipponbare chromosome 3, IRGSP-1.0	591487	591866	380	Os1127
NC_029258.1 Oryza sativa Japonica Group cultivar Nipponbare chromosome 3, IRGSP-1.0	591953	598694	6742	Os0177
NC_029258.1 Oryza sativa Japonica Group cultivar Nipponbare chromosome 3, IRGSP-1.0	615888	617327	1440	Os2580
NC_029258.1 Oryza sativa Japonica Group cultivar Nipponbare chromosome 3, IRGSP-1.0	659038	659350	313	Os0086
NC_029258.1 Oryza sativa Japonica Group cultivar Nipponbare chromosome 3, IRGSP-1.0	744032	744848	817	Os0116
NC_029258.1 Oryza sativa Japonica Group cultivar Nipponbare chromosome 3, IRGSP-1.0	928847	929190	344	Os0085
NC_029258.1 Oryza sativa Japonica Group cultivar Nipponbare chromosome 3, IRGSP-1.0	1106615	1107657	1043	Os0874
NC_029258.1 Oryza sativa Japonica Group cultivar Nipponbare chromosome 3, IRGSP-1.0	1117190	1117720	531	Os1327
NC_029258.1 Oryza sativa Japonica Group cultivar Nipponbare chromosome 3, IRGSP-1.0	1131327	1136990	5663	Os0037
NC_029258.1 Oryza sativa Japonica Group cultivar Nipponbare chromosome 3, IRGSP-1.0	1183102	1190100	6999	Os0037
NC_029258.1 Oryza sativa Japonica Group cultivar Nipponbare chromosome 3, IRGSP-1.0	1258917	1269900	10984	Os0177
NC_029258.1 Oryza sativa Japonica Group cultivar Nipponbare chromosome 3, IRGSP-1.0	1276079	1277173	1095	Os3372
NC_029258.1 Oryza sativa Japonica Group cultivar Nipponbare chromosome 3, IRGSP-1.0	1310008	1315232	5225	Os0284
NC_029258.1 Oryza sativa Japonica Group cultivar Nipponbare chromosome 3, IRGSP-1.0	1315254	1315645	392	Os0087
NC_029258.1 Oryza sativa Japonica Group cultivar Nipponbare chromosome 3, IRGSP-1.0	1326848	1327208	361	Os0312
NC_029258.1 Oryza sativa Japonica Group cultivar Nipponbare chromosome 3, IRGSP-1.0	1402117	1402451	335	Os0385
NC_029258.1 Oryza sativa Japonica Group cultivar Nipponbare chromosome 3, IRGSP-1.0	1507751	1509643	1892	Os0037
NC_029258.1 Oryza sativa Japonica Group cultivar Nipponbare chromosome 3, IRGSP-1.0	1577642	1577969	328	Os0949
NC_029258.1 Oryza sativa Japonica Group cultivar Nipponbare chromosome 3, IRGSP-1.0	1616591	1616926	336	Os0949
NC_029258.1 Oryza sativa Japonica Group cultivar Nipponbare chromosome 3, IRGSP-1.0	1620480	1620792	313	Os0335
NC_029258.1 Oryza sativa Japonica Group cultivar Nipponbare chromosome 3, IRGSP-1.0	1711006	1713125	2119	Os0037
NC_029258.1 Oryza sativa Japonica Group cultivar Nipponbare chromosome 3, IRGSP-1.0	1724093	1724599	507	Os0089
NC_029258.1 Oryza sativa Japonica Group cultivar Nipponbare chromosome 3, IRGSP-1.0	1855107	1855421	315	Os0335
NC_029258.1 Oryza sativa Japonica Group cultivar Nipponbare chromosome 3, IRGSP-1.0	1859070	1859627	558	Os0120
NC_029258.1 Oryza sativa Japonica Group cultivar Nipponbare chromosome 3, IRGSP-1.0	1898253	1902843	4591	Os0103
NC_029258.1 Oryza sativa Japonica Group cultivar Nipponbare chromosome 3, IRGSP-1.0	1925261	1926028	768	Os0513
NC_029258.1 Oryza sativa Japonica Group cultivar Nipponbare chromosome 3, IRGSP-1.0	1960489	1961896	1408	Os0037
NC_029258.1 Oryza sativa Japonica Group cultivar Nipponbare chromosome 3, IRGSP-1.0	1962703	1967935	5233	Os0177
NC_029258.1 Oryza sativa Japonica Group cultivar Nipponbare chromosome 3, IRGSP-1.0	2041918	2042777	860	Os0297
NC_029258.1 Oryza sativa Japonica Group cultivar Nipponbare chromosome 3, IRGSP-1.0	2117161	2118061	901	Os3617
NC_029258.1 Oryza sativa Japonica Group cultivar Nipponbare chromosome 3, IRGSP-1.0	2183302	2184602	1301	Os2580
NC_029258.1 Oryza sativa Japonica Group cultivar Nipponbare chromosome 3, IRGSP-1.0	2343444	2343833	390	Os0087
NC_029258.1 Oryza sativa Japonica Group cultivar Nipponbare chromosome 3, IRGSP-1.0	2473954	2475595	1641	Os2580
NC_029258.1 Oryza sativa Japonica Group cultivar Nipponbare chromosome 3, IRGSP-1.0	2481508	2483793	2285	Os0037
NC_029258.1 Oryza sativa Japonica Group cultivar Nipponbare chromosome 3, IRGSP-1.0	2566631	2566951	321	Os0659
NC_029258.1 Oryza sativa Japonica Group cultivar Nipponbare chromosome 3, IRGSP-1.0	2570352	2570997	646	Os0314
NC_029258.1 Oryza sativa Japonica Group cultivar Nipponbare chromosome 3, IRGSP-1.0	2574374	2574749	376	Os0086
NC_029258.1 Oryza sativa Japonica Group cultivar Nipponbare chromosome 3, IRGSP-1.0	2605870	2607374	1505	Os0105
NC_029258.1 Oryza sativa Japonica Group cultivar Nipponbare chromosome 3, IRGSP-1.0	2612052	2612436	385	Os0087
NC_029258.1 Oryza sativa Japonica Group cultivar Nipponbare chromosome 3, IRGSP-1.0	2626995	2628677	1683	Os3366
NC_029258.1 Oryza sativa Japonica Group cultivar Nipponbare chromosome 3, IRGSP-1.0	2630154	2637957	7804	Os0177
NC_029258.1 Oryza sativa Japonica Group cultivar Nipponbare chromosome 3, IRGSP-1.0	2692661	2693873	1212	Os2088
NC_029258.1 Oryza sativa Japonica Group cultivar Nipponbare chromosome 3, IRGSP-1.0	2743161	2743485	325	Os0086
NC_029258.1 Oryza sativa Japonica Group cultivar Nipponbare chromosome 3, IRGSP-1.0	2749729	2750260	532	Os0220
NC_029258.1 Oryza sativa Japonica Group cultivar Nipponbare chromosome 3, IRGSP-1.0	2784143	2784469	327	Os0085
NC_029258.1 Oryza sativa Japonica Group cultivar Nipponbare chromosome 3, IRGSP-1.0	2796924	2797699	776	Os0297
NC_029258.1 Oryza sativa Japonica Group cultivar Nipponbare chromosome 3, IRGSP-1.0	2812966	2813310	345	Os0085
NC_029258.1 Oryza sativa Japonica Group cultivar Nipponbare chromosome 3, IRGSP-1.0	2873755	2874669	915	Os0220
NC_029258.1 Oryza sativa Japonica Group cultivar Nipponbare chromosome 3, IRGSP-1.0	2887953	2894357	6405	Os0235
NC_029258.1 Oryza sativa Japonica Group cultivar Nipponbare chromosome 3, IRGSP-1.0	2931731	2932425	695	Os0177
NC_029258.1 Oryza sativa Japonica Group cultivar Nipponbare chromosome 3, IRGSP-1.0	2947314	2948382	1068	Os0610
[truncated: 6,350 more rows]

## Sheet: C
Tab C. TIR sequences and parameters used to identify Pack-TYPE elements. (At = Arabidopsis thaliana; Os = Oryza sativa; Zm = Zea mays).
Super-family1	Genome	Element	TIR Reference Sequence	TIR Mismatch2	TSD Length	TSD Mismatch2	Reference
CACTA	At	Cac1	CACTACAA	0	3	0	Tian, 2006 [1]
	Os	Tnr12	CACTACTAG	0	3	0
	Zm	En1	CACTACAAGAAAA	1	3	0
hAT	At	Ac/Ds	CAATGTTTTCA	1	8	1	Rubin et al., 2001 [2]
	Os	Bg	CAGGGTTCAC	1	8	1
	Zm	Ac/Ds	TAGGGATGAAA	1	8	1
PIF	At	PIF2	GGGGGTGTTAT, GGTGGTGTTAT	1	3	0	Zhang et al., 2001 [3]
	Os	PIF1, PIF2	GGGGTTGTTTG, GGCCTCGTTTG, GGCCTTGTTTG	1	3	0
	Zm	PIFa	GGGCCCGTTTG	1	3	0
Mariner	At	Stow	CTCCCTCCAT, CTCCCTCCGT	0	2	0	Feschotte et al., 2003 [4]
	Os	Stow	CTCCCTCCAT, CTCCCTCCGT	0	2	0
	Zm	Stow	CTCCCTCCAT, CTCCCTCCGT	0	2	0
1 Superfamily/element refers to the original autonomous element from which TIR reference sequences were obtained.
2 Mismatch refers to the allowable Levenshtein edit distance (mismatches or indels) between an elements' TIR and TSD sequences.
References:
[1] Tian, P.-F. (2006). Progress in Plant CACTA Elements. Acta Genetica Sinica 33, 765–774.
[2] Rubin, E., Lithwick, G., and Levy, A.A. (2001). Structure and evolution of the hAT transposon superfamily. Genetics 158, 949–957.
[3] Zhang, X., Feschotte, C., Zhang, Q., Jiang, N., Eggleston, W.B., and Wessler, S.R. (2001). P instability factor: An active maize transposon system associated with the amplification of Tourist-like MITEs and a new superfamily of transposases. PNAS 98, 12572–12577.
[4] Feschotte, C., Swamy, L., and Wessler, S.R. (2003). Genome-Wide Analysis of mariner-Like Transposable Elements in Rice Reveals Complex Relationships With Stowaway Miniature Inverted Repeat Transposable Elements (MITEs). Genetics 163, 747–758.

## Sheet: D
Tab D. Elements identified with packFinder in O. sativa and Z. mais genomes using the TIRs in Sheet C in S1 Table.
ID / Superfamily / Genome: ID for each element, the superfamily used as input to the algorithm and the genome searched. These columns form a unique identifier (Genome-Superfamily-ID) for each TE.
Sequence: The name of the sequence (according to the reference genome) in which the TE was found.
Start / End: Position in the relevant genome/sequence.
Width: Element size (bp)
Strand: Element direction (relative to the largest element of the TE cluster).
Cluster: TE cluster, assigned using VSEARCH (methods).
fTSD / rTSD: TSD sequence of the TE on the left (fTSD) and right (rTSD) of the element.
Best BLAST Hit: The best (by E value or sequence coverage) BLAST hit for the TE.
Automated Designation: Functional designation (Autonomous, non-Pack, Pack-TYPE) assigned using BLAST.
ID	Superfamily	Genome	Sequence	Start (bp)	End (bp)	Width (bp)	Strand	Cluster	fTSD	rTSD	Best BLAST Hit (E value)	Best BLAST Hit (sequence coverage)	Automated Designation
1	CACTA	Oryza sativa	NC_029256.1 Oryza sativa Japonica Group cultivar Nipponbare chromosome 1, IRGSP-1.0	10901364	10902401	1038	-	7	AGG	AGG	LOC_Os11g17870.1	LOC_Os11g17870.1	Pack-TYPE
2	CACTA	Oryza sativa	NC_029256.1 Oryza sativa Japonica Group cultivar Nipponbare chromosome 1, IRGSP-1.0	11176713	11186570	9858	-	1	ATG	ATG			Autonomous
5	CACTA	Oryza sativa	NC_029256.1 Oryza sativa Japonica Group cultivar Nipponbare chromosome 1, IRGSP-1.0	20621681	20622833	1153	-	19	ACC	ACC	LOC_Os02g35260.1	LOC_Os01g12500.1	Pack-TYPE
6	CACTA	Oryza sativa	NC_029256.1 Oryza sativa Japonica Group cultivar Nipponbare chromosome 1, IRGSP-1.0	21673700	21674672	973	+	5	CGA	CGA	LOC_Os11g17870.1	LOC_Os11g17870.1	Pack-TYPE
7	CACTA	Oryza sativa	NC_029256.1 Oryza sativa Japonica Group cultivar Nipponbare chromosome 1, IRGSP-1.0	29128544	29129555	1012	+	5	TAT	TAT	LOC_Os01g12500.1	LOC_Os11g17870.1	Pack-TYPE
9	CACTA	Oryza sativa	NC_029256.1 Oryza sativa Japonica Group cultivar Nipponbare chromosome 1, IRGSP-1.0	33032257	33039906	7650	-	4	CCA	CCA			Autonomous
10	CACTA	Oryza sativa	NC_029257.1 Oryza sativa Japonica Group cultivar Nipponbare chromosome 2, IRGSP-1.0	7049492	7060826	11335	+	1	TGC	TGC			Autonomous
11	CACTA	Oryza sativa	NC_029257.1 Oryza sativa Japonica Group cultivar Nipponbare chromosome 2, IRGSP-1.0	9001053	9001961	909	+	5	TGA	TGA	LOC_Os02g35260.1	LOC_Os02g35260.1	Pack-TYPE
13	CACTA	Oryza sativa	NC_029257.1 Oryza sativa Japonica Group cultivar Nipponbare chromosome 2, IRGSP-1.0	16649357	16650064	708	+	43	CAT	CAT	LOC_Os11g17870.1	LOC_Os02g35260.1	Pack-TYPE
14	CACTA	Oryza sativa	NC_029257.1 Oryza sativa Japonica Group cultivar Nipponbare chromosome 2, IRGSP-1.0	17968082	17969028	947	-	34	TGG	TGG	LOC_Os06g31290.1	LOC_Os11g17870.1	Pack-TYPE
15	CACTA	Oryza sativa	NC_029257.1 Oryza sativa Japonica Group cultivar Nipponbare chromosome 2, IRGSP-1.0	18098396	18108848	10453	-	1	TAG	TAG			Autonomous
16	CACTA	Oryza sativa	NC_029257.1 Oryza sativa Japonica Group cultivar Nipponbare chromosome 2, IRGSP-1.0	21818389	21819288	900	+	34	GCA	GCA	LOC_Os02g35260.1	LOC_Os02g35260.1	Pack-TYPE
17	CACTA	Oryza sativa	NC_029257.1 Oryza sativa Japonica Group cultivar Nipponbare chromosome 2, IRGSP-1.0	24706402	24707317	916	-	35	AAC	AAC	LOC_Os05g37860.1	LOC_Os12g34280.1	Pack-TYPE
18	CACTA	Oryza sativa	NC_029257.1 Oryza sativa Japonica Group cultivar Nipponbare chromosome 2, IRGSP-1.0	26008771	26009652	882	+	30	TAG	TAG	LOC_Os08g17270.1	LOC_Os08g17270.1	Pack-TYPE
19	CACTA	Oryza sativa	NC_029257.1 Oryza sativa Japonica Group cultivar Nipponbare chromosome 2, IRGSP-1.0	27499851	27500824	974	+	35	GCT	GCT			non-Pack
20	CACTA	Oryza sativa	NC_029258.1 Oryza sativa Japonica Group cultivar Nipponbare chromosome 3, IRGSP-1.0	252730	253771	1042	-	5	ATA	ATA	LOC_Os01g12500.1	LOC_Os11g17870.1	Pack-TYPE
22	CACTA	Oryza sativa	NC_029258.1 Oryza sativa Japonica Group cultivar Nipponbare chromosome 3, IRGSP-1.0	21189033	21190025	993	-	5	CAT	CAT	LOC_Os02g35260.1	LOC_Os02g35260.1	Pack-TYPE
23	CACTA	Oryza sativa	NC_029258.1 Oryza sativa Japonica Group cultivar Nipponbare chromosome 3, IRGSP-1.0	25712622	25714058	1437	+	19	AAC	AAC	LOC_Os02g35260.1	LOC_Os06g31290.1	Pack-TYPE
24	CACTA	Oryza sativa	NC_029258.1 Oryza sativa Japonica Group cultivar Nipponbare chromosome 3, IRGSP-1.0	27931177	27941029	9853	+	1	TAT	TAT			Autonomous
25	CACTA	Oryza sativa	NC_029258.1 Oryza sativa Japonica Group cultivar Nipponbare chromosome 3, IRGSP-1.0	32994164	32996727	2564	-	11	TGA	TGA			non-Pack
26	CACTA	Oryza sativa	NC_029258.1 Oryza sativa Japonica Group cultivar Nipponbare chromosome 3, IRGSP-1.0	35069330	35070537	1208	-	5	AGT	AGT	LOC_Os01g12500.1	LOC_Os11g17870.1	Pack-TYPE
27	CACTA	Oryza sativa	NC_029259.1 Oryza sativa Japonica Group cultivar Nipponbare chromosome 4, IRGSP-1.0	250195	251317	1123	+	25	ATC	ATC	LOC_Os04g01330.1	LOC_Os04g01330.1	Pack-TYPE
28	CACTA	Oryza sativa	NC_029259.1 Oryza sativa Japonica Group cultivar Nipponbare chromosome 4, IRGSP-1.0	1576770	1584909	8140	+	3	AAT	AAT			Autonomous
29	CACTA	Oryza sativa	NC_029259.1 Oryza sativa Japonica Group cultivar Nipponbare chromosome 4, IRGSP-1.0	6204825	6214815	9991	+	1	TTT	TTT			Autonomous
30	CACTA	Oryza sativa	NC_029259.1 Oryza sativa Japonica Group cultivar Nipponbare chromosome 4, IRGSP-1.0	9273575	9274335	761	-	41	AAA	AAA	LOC_Os04g11980.1	LOC_Os01g12500.1	Pack-TYPE
31	CACTA	Oryza sativa	NC_029259.1 Oryza sativa Japonica Group cultivar Nipponbare chromosome 4, IRGSP-1.0	10475932	10476634	703	+	43	TAG	TAG	LOC_Os02g35260.1	LOC_Os02g35260.1	Pack-TYPE
32	CACTA	Oryza sativa	NC_029259.1 Oryza sativa Japonica Group cultivar Nipponbare chromosome 4, IRGSP-1.0	24695680	24708726	13047	+	1	TAC	TAC			Autonomous
33	CACTA	Oryza sativa	NC_029259.1 Oryza sativa Japonica Group cultivar Nipponbare chromosome 4, IRGSP-1.0	25271005	25272133	1129	-	5	GTA	GTA	LOC_Os11g17870.1	LOC_Os11g17870.1	Pack-TYPE
35	CACTA	Oryza sativa	NC_029259.1 Oryza sativa Japonica Group cultivar Nipponbare chromosome 4, IRGSP-1.0	35290492	35291075	584	-	44	AAT	AAT	LOC_Os02g35260.1	LOC_Os02g35260.1	Pack-TYPE
37	CACTA	Oryza sativa	NC_029260.1 Oryza sativa Japonica Group cultivar Nipponbare chromosome 5, IRGSP-1.0	8123260	8133301	10042	-	1	GGA	GGA			Autonomous
38	CACTA	Oryza sativa	NC_029260.1 Oryza sativa Japonica Group cultivar Nipponbare chromosome 5, IRGSP-1.0	8681075	8684180	3106	-	4	TGC	TGC			Autonomous
39	CACTA	Oryza sativa	NC_029260.1 Oryza sativa Japonica Group cultivar Nipponbare chromosome 5, IRGSP-1.0	11622527	11623682	1156	+	5	CGT	CGT	LOC_Os11g17870.1	LOC_Os11g17870.1	Pack-TYPE
40	CACTA	Oryza sativa	NC_029260.1 Oryza sativa Japonica Group cultivar Nipponbare chromosome 5, IRGSP-1.0	19389984	19390741	758	-	39	ACC	ACC	LOC_Os06g41290.1	LOC_Os06g41290.1	Pack-TYPE
41	CACTA	Oryza sativa	NC_029260.1 Oryza sativa Japonica Group cultivar Nipponbare chromosome 5, IRGSP-1.0	22032139	22033113	975	+	5	TGC	TGC	LOC_Os02g35260.1	LOC_Os02g35260.1	Pack-TYPE
42	CACTA	Oryza sativa	NC_029260.1 Oryza sativa Japonica Group cultivar Nipponbare chromosome 5, IRGSP-1.0	27491736	27492985	1250	-	21	ACA	ACA	LOC_Os12g34280.1	LOC_Os12g34280.1	Pack-TYPE
43	CACTA	Oryza sativa	NC_029261.1 Oryza sativa Japonica Group cultivar Nipponbare chromosome 6, IRGSP-1.0	11108522	11116327	7806	+	4	GCA	GCA			Autonomous
44	CACTA	Oryza sativa	NC_029261.1 Oryza sativa Japonica Group cultivar Nipponbare chromosome 6, IRGSP-1.0	16355243	16361099	5857	+	7	ACA	ACA			Autonomous
45	CACTA	Oryza sativa	NC_029261.1 Oryza sativa Japonica Group cultivar Nipponbare chromosome 6, IRGSP-1.0	17387112	17389764	2653	+	11	AAG	AAG			non-Pack
46	CACTA	Oryza sativa	NC_029261.1 Oryza sativa Japonica Group cultivar Nipponbare chromosome 6, IRGSP-1.0	18204320	18205309	990	+	5	ATC	ATC	LOC_Os06g31290.1	LOC_Os06g31290.1	Pack-TYPE
48	CACTA	Oryza sativa	NC_029262.1 Oryza sativa Japonica Group cultivar Nipponbare chromosome 7, IRGSP-1.0	784642	785621	980	+	34	CCA	CCA	LOC_Os06g31290.1	LOC_Os06g31290.1	Pack-TYPE
50	CACTA	Oryza sativa	NC_029262.1 Oryza sativa Japonica Group cultivar Nipponbare chromosome 7, IRGSP-1.0	2429463	2435525	6063	+	4	GCA	GCA			Autonomous
51	CACTA	Oryza sativa	NC_029262.1 Oryza sativa Japonica Group cultivar Nipponbare chromosome 7, IRGSP-1.0	3710402	3711428	1027	+	32	TAT	TAT	LOC_Os02g35260.1	LOC_Os02g35260.1	Pack-TYPE
52	CACTA	Oryza sativa	NC_029262.1 Oryza sativa Japonica Group cultivar Nipponbare chromosome 7, IRGSP-1.0	6245533	6253408	7876	+	4	TTG	TTG			Autonomous
58	CACTA	Oryza sativa	NC_029263.1 Oryza sativa Japonica Group cultivar Nipponbare chromosome 8, IRGSP-1.0	4748167	4748809	643	-	43	TAA	TAA	LOC_Os01g12500.1	LOC_Os02g35260.1	Pack-TYPE
59	CACTA	Oryza sativa	NC_029263.1 Oryza sativa Japonica Group cultivar Nipponbare chromosome 8, IRGSP-1.0	8029719	8030734	1016	+	32	TTA	TTA	LOC_Os02g35260.1	LOC_Os02g35260.1	Pack-TYPE
62	CACTA	Oryza sativa	NC_029263.1 Oryza sativa Japonica Group cultivar Nipponbare chromosome 8, IRGSP-1.0	9307498	9317692	10195	-	1	TAC	TAC			Autonomous
63	CACTA	Oryza sativa	NC_029263.1 Oryza sativa Japonica Group cultivar Nipponbare chromosome 8, IRGSP-1.0	9586428	9593058	6631	-	4	ATC	ATC			Autonomous
64	CACTA	Oryza sativa	NC_029263.1 Oryza sativa Japonica Group cultivar Nipponbare chromosome 8, IRGSP-1.0	10839869	10850231	10363	+	1	CAA	CAA			Autonomous
65	CACTA	Oryza sativa	NC_029263.1 Oryza sativa Japonica Group cultivar Nipponbare chromosome 8, IRGSP-1.0	14652964	14663257	10294	+	1	AGT	AGT			Autonomous
66	CACTA	Oryza sativa	NC_029263.1 Oryza sativa Japonica Group cultivar Nipponbare chromosome 8, IRGSP-1.0	16397573	16398489	917	-	7	ATT	ATT	LOC_Os02g35260.1	LOC_Os02g35260.1	Pack-TYPE
67	CACTA	Oryza sativa	NC_029263.1 Oryza sativa Japonica Group cultivar Nipponbare chromosome 8, IRGSP-1.0	18206768	18207737	970	-	35	TGT	TGT	LOC_Os12g34280.1	LOC_Os12g34280.1	Pack-TYPE
69	CACTA	Oryza sativa	NC_029263.1 Oryza sativa Japonica Group cultivar Nipponbare chromosome 8, IRGSP-1.0	28114314	28115298	985	-	5	CAT	CAT	LOC_Os11g17870.1	LOC_Os11g17870.1	Pack-TYPE
70	CACTA	Oryza sativa	NC_029264.1 Oryza sativa Japonica Group cultivar Nipponbare chromosome 9, IRGSP-1.0	1040161	1042579	2419	+	11	TGT	TGT			non-Pack
71	CACTA	Oryza sativa	NC_029264.1 Oryza sativa Japonica Group cultivar Nipponbare chromosome 9, IRGSP-1.0	2179850	2180634	785	+	41	GAA	GAA	LOC_Os02g35260.1	LOC_Os11g17870.1	Pack-TYPE
72	CACTA	Oryza sativa	NC_029264.1 Oryza sativa Japonica Group cultivar Nipponbare chromosome 9, IRGSP-1.0	2931068	2932469	1402	+	21	GAT	GAT	LOC_Os12g34280.1	LOC_Os04g54564.1	Pack-TYPE
74	CACTA	Oryza sativa	NC_029264.1 Oryza sativa Japonica Group cultivar Nipponbare chromosome 9, IRGSP-1.0	11379209	11380156	948	-	35	CCA	CCA	LOC_Os06g31290.1	LOC_Os06g31290.1	Pack-TYPE
75	CACTA	Oryza sativa	NC_029264.1 Oryza sativa Japonica Group cultivar Nipponbare chromosome 9, IRGSP-1.0	11830001	11830979	979	-	34	ACT	ACT	LOC_Os06g31290.1	LOC_Os06g31290.1	Pack-TYPE
76	CACTA	Oryza sativa	NC_029264.1 Oryza sativa Japonica Group cultivar Nipponbare chromosome 9, IRGSP-1.0	12784728	12785581	854	+	39	AAC	AAC	LOC_Os01g34590.1	LOC_Os01g34590.1	Pack-TYPE
77	CACTA	Oryza sativa	NC_029264.1 Oryza sativa Japonica Group cultivar Nipponbare chromosome 9, IRGSP-1.0	13354143	13358860	4718	-	1	TTT	TTT			Autonomous
78	CACTA	Oryza sativa	NC_029264.1 Oryza sativa Japonica Group cultivar Nipponbare chromosome 9, IRGSP-1.0	14201266	14201708	443	+	4	ATA	ATA			non-Pack
79	CACTA	Oryza sativa	NC_029264.1 Oryza sativa Japonica Group cultivar Nipponbare chromosome 9, IRGSP-1.0	15261859	15262504	646	+	44	ATT	ATT			non-Pack
80	CACTA	Oryza sativa	NC_029264.1 Oryza sativa Japonica Group cultivar Nipponbare chromosome 9, IRGSP-1.0	19162996	19163907	912	-	35	TAA	TAA	LOC_Os02g35260.1	LOC_Os06g31290.1	Pack-TYPE
81	CACTA	Oryza sativa	NC_029265.1 Oryza sativa Japonica Group cultivar Nipponbare chromosome 10, IRGSP-1.0	9584855	9594897	10043	+	3	GTG	GTG			Autonomous
82	CACTA	Oryza sativa	NC_029265.1 Oryza sativa Japonica Group cultivar Nipponbare chromosome 10, IRGSP-1.0	10615752	10626130	10379	+	1	GGC	GGC			Autonomous
83	CACTA	Oryza sativa	NC_029265.1 Oryza sativa Japonica Group cultivar Nipponbare chromosome 10, IRGSP-1.0	13892610	13893657	1048	-	7	TAT	TAT	LOC_Os02g35260.1	LOC_Os02g35260.1	Pack-TYPE
84	CACTA	Oryza sativa	NC_029265.1 Oryza sativa Japonica Group cultivar Nipponbare chromosome 10, IRGSP-1.0	16618149	16619097	949	+	35	ACA	ACA	LOC_Os02g35260.1	LOC_Os11g17870.1	Pack-TYPE
85	CACTA	Oryza sativa	NC_029266.1 Oryza sativa Japonica Group cultivar Nipponbare chromosome 11, IRGSP-1.0	840895	841955	1061	+	30	ATT	ATT	LOC_Os01g05350.1	LOC_Os07g02110.1	Pack-TYPE
87	CACTA	Oryza sativa	NC_029266.1 Oryza sativa Japonica Group cultivar Nipponbare chromosome 11, IRGSP-1.0	9222738	9232326	9589	+	3	CTT	CTT			Autonomous
89	CACTA	Oryza sativa	NC_029266.1 Oryza sativa Japonica Group cultivar Nipponbare chromosome 11, IRGSP-1.0	14561681	14562737	1057	-	1	TAA	TAA			Autonomous
90	CACTA	Oryza sativa	NC_029266.1 Oryza sativa Japonica Group cultivar Nipponbare chromosome 11, IRGSP-1.0	14574621	14575806	1186	+	25	TAT	TAT	LOC_Os12g34280.1	LOC_Os12g34280.1	Pack-TYPE
91	CACTA	Oryza sativa	NC_029266.1 Oryza sativa Japonica Group cultivar Nipponbare chromosome 11, IRGSP-1.0	16515242	16522302	7061	+	5	TAA	TAA	LOC_Os02g30330.1	LOC_Os02g30330.1	Pack-TYPE
93	CACTA	Oryza sativa	NC_029266.1 Oryza sativa Japonica Group cultivar Nipponbare chromosome 11, IRGSP-1.0	18228732	18229682	951	-	31	TTT	TTT	LOC_Os11g31250.1	LOC_Os04g54564.1	Pack-TYPE
98	CACTA	Oryza sativa	NC_029267.1 Oryza sativa Japonica Group cultivar Nipponbare chromosome 12, IRGSP-1.0	9503293	9504431	1139	+	5	CGA	CGA	LOC_Os12g16610.1	LOC_Os02g35260.1	Pack-TYPE
101	CACTA	Oryza sativa	NC_029267.1 Oryza sativa Japonica Group cultivar Nipponbare chromosome 12, IRGSP-1.0	14227784	14228838	1055	+	31	AAG	AAG	LOC_Os04g54564.1	LOC_Os04g54564.1	Pack-TYPE
105	CACTA	Oryza sativa	NC_029267.1 Oryza sativa Japonica Group cultivar Nipponbare chromosome 12, IRGSP-1.0	25155799	25156998	1200	+	25	TAT	TAT	LOC_Os04g01330.1	LOC_Os12g34280.1	Pack-TYPE
1	hAT	Oryza sativa	NC_029256.1 Oryza sativa Japonica Group cultivar Nipponbare chromosome 1, IRGSP-1.0	6035548	6036044	497	+	15	GTACGCAT	GTACGCAT			non-Pack
2	hAT	Oryza sativa	NC_029256.1 Oryza sativa Japonica Group cultivar Nipponbare chromosome 1, IRGSP-1.0	7992721	7997609	4889	+	6	CTCTCAGG	CTCTCAGG			Autonomous
3	hAT	Oryza sativa	NC_029256.1 Oryza sativa Japonica Group cultivar Nipponbare chromosome 1, IRGSP-1.0	10995264	10995769	506	+	8	TTGACAAT	TTGACAAT			non-Pack
4	hAT	Oryza sativa	NC_029256.1 Oryza sativa Japonica Group cultivar Nipponbare chromosome 1, IRGSP-1.0	21550494	21551054	561	-	11	GTGAGCAC	GTGAGCAC			non-Pack
5	hAT	Oryza sativa	NC_029256.1 Oryza sativa Japonica Group cultivar Nipponbare chromosome 1, IRGSP-1.0	38193814	38194309	496	-	8	CCGGTGAG	CCGTGAGT			non-Pack
6	hAT	Oryza sativa	NC_029256.1 Oryza sativa Japonica Group cultivar Nipponbare chromosome 1, IRGSP-1.0	38427122	38427604	483	+	11	GCTATGCC	GCTATGCC			non-Pack
7	hAT	Oryza sativa	NC_029256.1 Oryza sativa Japonica Group cultivar Nipponbare chromosome 1, IRGSP-1.0	40272912	40273422	511	-	8	CTCAGGCT	TCAGGCTC			non-Pack
10	hAT	Oryza sativa	NC_029257.1 Oryza sativa Japonica Group cultivar Nipponbare chromosome 2, IRGSP-1.0	5633822	5634423	602	+	11	CTCCACCA	TCCACCAC	LOC_Os06g41490.1	LOC_Os06g41490.1	Pack-TYPE
11	hAT	Oryza sativa	NC_029257.1 Oryza sativa Japonica Group cultivar Nipponbare chromosome 2, IRGSP-1.0	5808331	5808888	558	+	8	GATGCAAC	AATGCAAC			non-Pack
13	hAT	Oryza sativa	NC_029257.1 Oryza sativa Japonica Group cultivar Nipponbare chromosome 2, IRGSP-1.0	13946714	13947209	496	-	8	GTTAAGAC	GTTAAGAT			non-Pack
15	hAT	Oryza sativa	NC_029257.1 Oryza sativa Japonica Group cultivar Nipponbare chromosome 2, IRGSP-1.0	22362975	22363559	585	-	11	ATACAAGG	ATACAAGG	LOC_Os06g41490.1	LOC_Os06g41490.1	Pack-TYPE
16	hAT	Oryza sativa	NC_029257.1 Oryza sativa Japonica Group cultivar Nipponbare chromosome 2, IRGSP-1.0	24480888	24481372	485	-	8	TTTGCTAT	TTTGCTAT			non-Pack
17	hAT	Oryza sativa	NC_029257.1 Oryza sativa Japonica Group cultivar Nipponbare chromosome 2, IRGSP-1.0	32537139	32537638	500	+	8	GTGTGGAC	GCGTGGAC			non-Pack
18	hAT	Oryza sativa	NC_029257.1 Oryza sativa Japonica Group cultivar Nipponbare chromosome 2, IRGSP-1.0	34453086	34457773	4688	+	6	GTCTCAAC	GTCTCAAC			Autonomous
19	hAT	Oryza sativa	NC_029258.1 Oryza sativa Japonica Group cultivar Nipponbare chromosome 3, IRGSP-1.0	4622670	4623278	609	-	11	GTCGCGAG	GTCGCCAG	LOC_Os06g41490.1	LOC_Os06g41490.1	Pack-TYPE
20	hAT	Oryza sativa	NC_029258.1 Oryza sativa Japonica Group cultivar Nipponbare chromosome 3, IRGSP-1.0	12399629	12400193	565	+	11	GTGCTAAC	GTGCTAAC			non-Pack
21	hAT	Oryza sativa	NC_029258.1 Oryza sativa Japonica Group cultivar Nipponbare chromosome 3, IRGSP-1.0	14159258	14164124	4867	-	6	TGTGCACA	TGTGCACA			Autonomous
22	hAT	Oryza sativa	NC_029258.1 Oryza sativa Japonica Group cultivar Nipponbare chromosome 3, IRGSP-1.0	15774369	15774854	486	+	8	GGTGGGTG	GGTGGGTG			non-Pack
23	hAT	Oryza sativa	NC_029258.1 Oryza sativa Japonica Group cultivar Nipponbare chromosome 3, IRGSP-1.0	20855596	20856178	583	+	11	GCGAGAGG	GCGAGATG	LOC_Os06g41490.1	LOC_Os06g41490.1	Pack-TYPE
24	hAT	Oryza sativa	NC_029258.1 Oryza sativa Japonica Group cultivar Nipponbare chromosome 3, IRGSP-1.0	27712400	27712889	490	-	8	GCCCTCAT	GCCCTCAT			non-Pack
25	hAT	Oryza sativa	NC_029258.1 Oryza sativa Japonica Group cultivar Nipponbare chromosome 3, IRGSP-1.0	34659889	34660389	501	-	8	GACAGGGC	GACATGGC			non-Pack
26	hAT	Oryza sativa	NC_029259.1 Oryza sativa Japonica Group cultivar Nipponbare chromosome 4, IRGSP-1.0	21588746	21589262	517	-	8	GTGCGCAC	GTGCGCAC			non-Pack
27	hAT	Oryza sativa	NC_029260.1 Oryza sativa Japonica Group cultivar Nipponbare chromosome 5, IRGSP-1.0	2153894	2154395	502	-	8	GTATTAGT	GTATTAGT			non-Pack
29	hAT	Oryza sativa	NC_029260.1 Oryza sativa Japonica Group cultivar Nipponbare chromosome 5, IRGSP-1.0	5405173	5410039	4867	+	6	ATAACTAG	ATAACTAG			Autonomous
30	hAT	Oryza sativa	NC_029260.1 Oryza sativa Japonica Group cultivar Nipponbare chromosome 5, IRGSP-1.0	9105055	9105595	541	+	8	GCTGTGTG	GCTGTGTG			non-Pack
32	hAT	Oryza sativa	NC_029260.1 Oryza sativa Japonica Group cultivar Nipponbare chromosome 5, IRGSP-1.0	26972972	26973483	512	+	8	GCCATGAC	CCCATGAC			non-Pack
33	hAT	Oryza sativa	NC_029260.1 Oryza sativa Japonica Group cultivar Nipponbare chromosome 5, IRGSP-1.0	28583357	28584022	666	+	11	GCTGCAAT	GCTGCGAT			non-Pack
34	hAT	Oryza sativa	NC_029261.1 Oryza sativa Japonica Group cultivar Nipponbare chromosome 6, IRGSP-1.0	12944759	12949690	4932	+	6	ATCAGGGG	ATCAGGGG			Autonomous
37	hAT	Oryza sativa	NC_029261.1 Oryza sativa Japonica Group cultivar Nipponbare chromosome 6, IRGSP-1.0	18989275	18989761	487	-	8	CCTGCGAG	CCTGCGAG			non-Pack
38	hAT	Oryza sativa	NC_029261.1 Oryza sativa Japonica Group cultivar Nipponbare chromosome 6, IRGSP-1.0	25077447	25077912	466	+	8	CCCCTGCT	CCCCTGCT			non-Pack
39	hAT	Oryza sativa	NC_029261.1 Oryza sativa Japonica Group cultivar Nipponbare chromosome 6, IRGSP-1.0	28078356	28078963	608	+	11	GTTACTAC	GTTACTAC	LOC_Os06g41490.1	LOC_Os06g41490.1	Pack-TYPE
40	hAT	Oryza sativa	NC_029262.1 Oryza sativa Japonica Group cultivar Nipponbare chromosome 7, IRGSP-1.0	8780512	8781115	604	+	11	ATCACAAC	ATCACAAC	LOC_Os06g41490.1	LOC_Os06g41490.1	Pack-TYPE
41	hAT	Oryza sativa	NC_029262.1 Oryza sativa Japonica Group cultivar Nipponbare chromosome 7, IRGSP-1.0	10510348	10510882	535	-	8	ATTGTGGC	ATTGTGGC			non-Pack
42	hAT	Oryza sativa	NC_029262.1 Oryza sativa Japonica Group cultivar Nipponbare chromosome 7, IRGSP-1.0	12482238	12487156	4919	-	6	GTTCCAAC	GTTCCAAC			Autonomous
43	hAT	Oryza sativa	NC_029262.1 Oryza sativa Japonica Group cultivar Nipponbare chromosome 7, IRGSP-1.0	15404552	15405132	581	+	11	GATAGTAC	GATAGTAC	LOC_Os06g41490.1	LOC_Os06g41490.1	Pack-TYPE
44	hAT	Oryza sativa	NC_029262.1 Oryza sativa Japonica Group cultivar Nipponbare chromosome 7, IRGSP-1.0	18541397	18541894	498	+	8	GTGTGGTT	GTGTGGTC			non-Pack
45	hAT	Oryza sativa	NC_029262.1 Oryza sativa Japonica Group cultivar Nipponbare chromosome 7, IRGSP-1.0	28463288	28468147	4860	-	6	GTCGCAAC	GTCGCAAC			Autonomous
47	hAT	Oryza sativa	NC_029263.1 Oryza sativa Japonica Group cultivar Nipponbare chromosome 8, IRGSP-1.0	20899800	20900348	549	-	8	ATGAGAAC	ATGAGAAC			non-Pack
49	hAT	Oryza sativa	NC_029263.1 Oryza sativa Japonica Group cultivar Nipponbare chromosome 8, IRGSP-1.0	24570548	24571149	602	-	11	GGTCCAAC	GGTCCAAC	LOC_Os06g41490.1	LOC_Os06g41490.1	Pack-TYPE
50	hAT	Oryza sativa	NC_029264.1 Oryza sativa Japonica Group cultivar Nipponbare chromosome 9, IRGSP-1.0	9593671	9594389	719	+	9	CTGAGCAG	CTGAGCAG			Autonomous
52	hAT	Oryza sativa	NC_029264.1 Oryza sativa Japonica Group cultivar Nipponbare chromosome 9, IRGSP-1.0	15011664	15012129	466	-	15	GTTTTGAA	GTTTTGAA			non-Pack
53	hAT	Oryza sativa	NC_029264.1 Oryza sativa Japonica Group cultivar Nipponbare chromosome 9, IRGSP-1.0	16035945	16036429	485	-	8	CTGCTGTC	CTGCTGTC			non-Pack
54	hAT	Oryza sativa	NC_029264.1 Oryza sativa Japonica Group cultivar Nipponbare chromosome 9, IRGSP-1.0	16203152	16208111	4960	+	6	CATGTTCC	CATGTTCC			Autonomous
55	hAT	Oryza sativa	NC_029265.1 Oryza sativa Japonica Group cultivar Nipponbare chromosome 10, IRGSP-1.0	10424548	10425066	519	+	8	ACTTCGAT	ACTTCAAT			non-Pack
56	hAT	Oryza sativa	NC_029265.1 Oryza sativa Japonica Group cultivar Nipponbare chromosome 10, IRGSP-1.0	18116913	18117388	476	+	8	ATTGACAG	ATTGACAG			non-Pack
57	hAT	Oryza sativa	NC_029265.1 Oryza sativa Japonica Group cultivar Nipponbare chromosome 10, IRGSP-1.0	19604129	19604643	515	+	8	GGTACTAC	GGTACTAC			non-Pack
58	hAT	Oryza sativa	NC_029265.1 Oryza sativa Japonica Group cultivar Nipponbare chromosome 10, IRGSP-1.0	20079448	20079970	523	-	8	GTAAATAT	GTAAATAC			non-Pack
59	hAT	Oryza sativa	NC_029265.1 Oryza sativa Japonica Group cultivar Nipponbare chromosome 10, IRGSP-1.0	21383349	21383874	526	+	9	GTGATAGC	GTGATAGC			Autonomous
61	hAT	Oryza sativa	NC_029266.1 Oryza sativa Japonica Group cultivar Nipponbare chromosome 11, IRGSP-1.0	4488602	4489088	487	-	8	CTTCTAGC	CTTCTAGC			non-Pack
62	hAT	Oryza sativa	NC_029266.1 Oryza sativa Japonica Group cultivar Nipponbare chromosome 11, IRGSP-1.0	5542109	5542611	503	-	8	GTCATCAG	GTCATCAG			non-Pack
64	hAT	Oryza sativa	NC_029266.1 Oryza sativa Japonica Group cultivar Nipponbare chromosome 11, IRGSP-1.0	26896179	26897595	1417	+	6	GTCGTCAC	GTCGTCAC			Autonomous
65	hAT	Oryza sativa	NC_029267.1 Oryza sativa Japonica Group cultivar Nipponbare chromosome 12, IRGSP-1.0	2282833	2283345	513	-	8	CTCACTAC	CTCACTAC			non-Pack
66	hAT	Oryza sativa	NC_029267.1 Oryza sativa Japonica Group cultivar Nipponbare chromosome 12, IRGSP-1.0	3598825	3599300	476	-	8	GTTGCTAC	GTTGCTAC			non-Pack
67	hAT	Oryza sativa	NC_029267.1 Oryza sativa Japonica Group cultivar Nipponbare chromosome 12, IRGSP-1.0	5520260	5520996	737	+	8	CTGTCGAG	CTGTCGAG	LOC_Os04g27840.1	LOC_Os04g27840.1	Pack-TYPE
68	hAT	Oryza sativa	NC_029267.1 Oryza sativa Japonica Group cultivar Nipponbare chromosome 12, IRGSP-1.0	5729119	5729661	543	-	8	ATTGTGGC	ATTGTGGC			non-Pack
69	hAT	Oryza sativa	NC_029267.1 Oryza sativa Japonica Group cultivar Nipponbare chromosome 12, IRGSP-1.0	9927269	9927768	500	+	8	GGACAGAT	GGACAGAT			non-Pack
71	hAT	Oryza sativa	NC_029267.1 Oryza sativa Japonica Group cultivar Nipponbare chromosome 12, IRGSP-1.0	14846139	14846655	517	+	8	ATCTAGGC	ATATAGGC			non-Pack
72	hAT	Oryza sativa	NC_029267.1 Oryza sativa Japonica Group cultivar Nipponbare chromosome 12, IRGSP-1.0	23571079	23571586	508	+	8	TCAAAGAT	TCAAAGAC			non-Pack
73	hAT	Oryza sativa	NC_029267.1 Oryza sativa Japonica Group cultivar Nipponbare chromosome 12, IRGSP-1.0	24365171	24370091	4921	-	6	CTCACCCT	CTCACCCT			Autonomous
465	Mariner	Oryza sativa	NC_029256.1 Oryza sativa Japonica Group cultivar Nipponbare chromosome 1, IRGSP-1.0	296622	308065	11444	+	510	TA	TA			Autonomous
467	Mariner	Oryza sativa	NC_029256.1 Oryza sativa Japonica Group cultivar Nipponbare chromosome 1, IRGSP-1.0	871104	872246	1143	+	378	TA	TA	LOC_Os01g02610.1	LOC_Os01g02610.1	Pack-TYPE
470	Mariner	Oryza sativa	NC_029256.1 Oryza sativa Japonica Group cultivar Nipponbare chromosome 1, IRGSP-1.0	1605901	1607679	1779	+	574	TA	TA			non-Pack
3	Mariner	Oryza sativa	NC_029256.1 Oryza sativa Japonica Group cultivar Nipponbare chromosome 1, IRGSP-1.0	1763738	1764078	341	-	53	TA	TA	LOC_Os11g41365.1	LOC_Os01g32520.1	Pack-TYPE
4	Mariner	Oryza sativa	NC_029256.1 Oryza sativa Japonica Group cultivar Nipponbare chromosome 1, IRGSP-1.0	1785470	1789043	3574	+	1423	TA	TA			Autonomous
474	Mariner	Oryza sativa	NC_029256.1 Oryza sativa Japonica Group cultivar Nipponbare chromosome 1, IRGSP-1.0	1884737	1896379	11643	+	477	TA	TA	LOC_Os08g14890.1	LOC_Os12g01355.1	Pack-TYPE
480	Mariner	Oryza sativa	NC_029256.1 Oryza sativa Japonica Group cultivar Nipponbare chromosome 1, IRGSP-1.0	2874303	2887590	13288	+	252	TA	TA			Autonomous
5	Mariner	Oryza sativa	NC_029256.1 Oryza sativa Japonica Group cultivar Nipponbare chromosome 1, IRGSP-1.0	3220955	3221266	312	+	217	TA	TA			non-Pack
483	Mariner	Oryza sativa	NC_029256.1 Oryza sativa Japonica Group cultivar Nipponbare chromosome 1, IRGSP-1.0	3572024	3583972	11949	+	434	TA	TA			Autonomous
484	Mariner	Oryza sativa	NC_029256.1 Oryza sativa Japonica Group cultivar Nipponbare chromosome 1, IRGSP-1.0	4096860	4098324	1465	-	69	TA	TA			non-Pack
6	Mariner	Oryza sativa	NC_029256.1 Oryza sativa Japonica Group cultivar Nipponbare chromosome 1, IRGSP-1.0	4251771	4252133	363	+	217	TA	TA	LOC_Os01g32520.1	LOC_Os01g32520.1	Pack-TYPE
486	Mariner	Oryza sativa	NC_029256.1 Oryza sativa Japonica Group cultivar Nipponbare chromosome 1, IRGSP-1.0	4701947	4716686	14740	+	40	TA	TA	LOC_Os01g09270.1	LOC_Os01g09270.1	Pack-TYPE
489	Mariner	Oryza sativa	NC_029256.1 Oryza sativa Japonica Group cultivar Nipponbare chromosome 1, IRGSP-1.0	5295799	5308948	13150	+	270	TA	TA			Autonomous
8	Mariner	Oryza sativa	NC_029256.1 Oryza sativa Japonica Group cultivar Nipponbare chromosome 1, IRGSP-1.0	5363547	5377902	14356	+	102	TA	TA			Autonomous
491	Mariner	Oryza sativa	NC_029256.1 Oryza sativa Japonica Group cultivar Nipponbare chromosome 1, IRGSP-1.0	5614384	5624830	10447	+	42	TA	TA			Autonomous
494	Mariner	Oryza sativa	NC_029256.1 Oryza sativa Japonica Group cultivar Nipponbare chromosome 1, IRGSP-1.0	6154459	6155012	554	+	399	TA	TA			non-Pack
498	Mariner	Oryza sativa	NC_029256.1 Oryza sativa Japonica Group cultivar Nipponbare chromosome 1, IRGSP-1.0	6453958	6468819	14862	+	15	TA	TA	LOC_Os12g17590.1	LOC_Os12g17590.1	Pack-TYPE
503	Mariner	Oryza sativa	NC_029256.1 Oryza sativa Japonica Group cultivar Nipponbare chromosome 1, IRGSP-1.0	6960586	6961535	950	+	320	TA	TA			non-Pack
506	Mariner	Oryza sativa	NC_029256.1 Oryza sativa Japonica Group cultivar Nipponbare chromosome 1, IRGSP-1.0	7413005	7427871	14867	+	14	TA	TA			Autonomous
510	Mariner	Oryza sativa	NC_029256.1 Oryza sativa Japonica Group cultivar Nipponbare chromosome 1, IRGSP-1.0	7990699	7998904	8206	-	809	TA	TA			Autonomous
511	Mariner	Oryza sativa	NC_029256.1 Oryza sativa Japonica Group cultivar Nipponbare chromosome 1, IRGSP-1.0	8215203	8227507	12305	+	384	TA	TA			Autonomous
17	Mariner	Oryza sativa	NC_029256.1 Oryza sativa Japonica Group cultivar Nipponbare chromosome 1, IRGSP-1.0	9227397	9241333	13937	+	161	TA	TA			Autonomous
18	Mariner	Oryza sativa	NC_029256.1 Oryza sativa Japonica Group cultivar Nipponbare chromosome 1, IRGSP-1.0	9612364	9612672	309	+	115	TA	TA			non-Pack
523	Mariner	Oryza sativa	NC_029256.1 Oryza sativa Japonica Group cultivar Nipponbare chromosome 1, IRGSP-1.0	9955863	9961335	5473	-	123	TA	TA	ChrSy.fgenesh.mRNA.70	ChrSy.fgenesh.mRNA.70	Pack-TYPE
20	Mariner	Oryza sativa	NC_029256.1 Oryza sativa Japonica Group cultivar Nipponbare chromosome 1, IRGSP-1.0	10140426	10141168	743	-	217	TA	TA	LOC_Os11g41365.1	LOC_Os11g41365.1	Pack-TYPE
526	Mariner	Oryza sativa	NC_029256.1 Oryza sativa Japonica Group cultivar Nipponbare chromosome 1, IRGSP-1.0	10924085	10938762	14678	+	54	TA	TA	LOC_Os01g59400.1	LOC_Os01g59400.1	Pack-TYPE
534	Mariner	Oryza sativa	NC_029256.1 Oryza sativa Japonica Group cultivar Nipponbare chromosome 1, IRGSP-1.0	12550519	12563266	12748	+	325	TA	TA			Autonomous
535	Mariner	Oryza sativa	NC_029256.1 Oryza sativa Japonica Group cultivar Nipponbare chromosome 1, IRGSP-1.0	13264012	13264459	448	+	852	TA	TA			non-Pack
24	Mariner	Oryza sativa	NC_029256.1 Oryza sativa Japonica Group cultivar Nipponbare chromosome 1, IRGSP-1.0	13358957	13359270	314	-	217	TA	TA			non-Pack
537	Mariner	Oryza sativa	NC_029256.1 Oryza sativa Japonica Group cultivar Nipponbare chromosome 1, IRGSP-1.0	13538169	13538632	464	+	679	TA	TA			non-Pack
26	Mariner	Oryza sativa	NC_029256.1 Oryza sativa Japonica Group cultivar Nipponbare chromosome 1, IRGSP-1.0	14192756	14194288	1533	+	140	TA	TA			non-Pack
27	Mariner	Oryza sativa	NC_029256.1 Oryza sativa Japonica Group cultivar Nipponbare chromosome 1, IRGSP-1.0	14322103	14324118	2016	-	336	TA	TA	LOC_Os01g32520.1	LOC_Os01g32520.1	Pack-TYPE
541	Mariner	Oryza sativa	NC_029256.1 Oryza sativa Japonica Group cultivar Nipponbare chromosome 1, IRGSP-1.0	14851143	14860676	9534	+	753	TA	TA			Autonomous
543	Mariner	Oryza sativa	NC_029256.1 Oryza sativa Japonica Group cultivar Nipponbare chromosome 1, IRGSP-1.0	16371614	16383955	12342	+	378	TA	TA	LOC_Os01g29230.1	LOC_Os01g29230.1	Pack-TYPE
544	Mariner	Oryza sativa	NC_029256.1 Oryza sativa Japonica Group cultivar Nipponbare chromosome 1, IRGSP-1.0	17618075	17625487	7413	+	991	TA	TA	LOC_Os05g50440.1	LOC_Os02g23823.2	Pack-TYPE
34	Mariner	Oryza sativa	NC_029256.1 Oryza sativa Japonica Group cultivar Nipponbare chromosome 1, IRGSP-1.0	17982413	17982933	521	+	178	TA	TA	LOC_Os05g42290.1	LOC_Os02g32480.1	Pack-TYPE
550	Mariner	Oryza sativa	NC_029256.1 Oryza sativa Japonica Group cultivar Nipponbare chromosome 1, IRGSP-1.0	18984858	18998426	13569	+	219	TA	TA			Autonomous
551	Mariner	Oryza sativa	NC_029256.1 Oryza sativa Japonica Group cultivar Nipponbare chromosome 1, IRGSP-1.0	19038068	19049239	11172	+	548	TA	TA			Autonomous
552	Mariner	Oryza sativa	NC_029256.1 Oryza sativa Japonica Group cultivar Nipponbare chromosome 1, IRGSP-1.0	19479970	19480404	435	-	134	TA	TA			non-Pack
553	Mariner	Oryza sativa	NC_029256.1 Oryza sativa Japonica Group cultivar Nipponbare chromosome 1, IRGSP-1.0	19548090	19548454	365	+	1325	TA	TA			non-Pack
555	Mariner	Oryza sativa	NC_029256.1 Oryza sativa Japonica Group cultivar Nipponbare chromosome 1, IRGSP-1.0	20219701	20232044	12344	+	28	TA	TA			Autonomous
557	Mariner	Oryza sativa	NC_029256.1 Oryza sativa Japonica Group cultivar Nipponbare chromosome 1, IRGSP-1.0	20532518	20533005	488	+	217	TA	TA			non-Pack
563	Mariner	Oryza sativa	NC_029256.1 Oryza sativa Japonica Group cultivar Nipponbare chromosome 1, IRGSP-1.0	21497836	21499470	1635	-	31	TA	TA			non-Pack
38	Mariner	Oryza sativa	NC_029256.1 Oryza sativa Japonica Group cultivar Nipponbare chromosome 1, IRGSP-1.0	22358839	22359149	311	-	115	TA	TA			non-Pack
39	Mariner	Oryza sativa	NC_029256.1 Oryza sativa Japonica Group cultivar Nipponbare chromosome 1, IRGSP-1.0	22363932	22375150	11219	+	135	TA	TA			Autonomous
571	Mariner	Oryza sativa	NC_029256.1 Oryza sativa Japonica Group cultivar Nipponbare chromosome 1, IRGSP-1.0	22759073	22773114	14042	+	145	TA	TA	LOC_Os07g33210.1	LOC_Os09g35570.1	Pack-TYPE
572	Mariner	Oryza sativa	NC_029256.1 Oryza sativa Japonica Group cultivar Nipponbare chromosome 1, IRGSP-1.0	22875520	22877000	1481	+	172	TA	TA			Autonomous
573	Mariner	Oryza sativa	NC_029256.1 Oryza sativa Japonica Group cultivar Nipponbare chromosome 1, IRGSP-1.0	22994888	22995499	612	-	366	TA	TA	LOC_Os03g42550.1	LOC_Os03g42550.1	Pack-TYPE
575	Mariner	Oryza sativa	NC_029256.1 Oryza sativa Japonica Group cultivar Nipponbare chromosome 1, IRGSP-1.0	23162082	23176084	14003	+	150	TA	TA			Autonomous
41	Mariner	Oryza sativa	NC_029256.1 Oryza sativa Japonica Group cultivar Nipponbare chromosome 1, IRGSP-1.0	24333130	24333653	524	-	399	TA	TA			non-Pack
586	Mariner	Oryza sativa	NC_029256.1 Oryza sativa Japonica Group cultivar Nipponbare chromosome 1, IRGSP-1.0	26032961	26046873	13913	+	163	TA	TA	LOC_Os01g45860.1	LOC_Os01g45860.1	Pack-TYPE
588	Mariner	Oryza sativa	NC_029256.1 Oryza sativa Japonica Group cultivar Nipponbare chromosome 1, IRGSP-1.0	26426605	26440809	14205	+	124	TA	TA			Autonomous
589	Mariner	Oryza sativa	NC_029256.1 Oryza sativa Japonica Group cultivar Nipponbare chromosome 1, IRGSP-1.0	26681461	26683214	1754	-	257	TA	TA	LOC_Os03g42550.1	LOC_Os03g42550.1	Pack-TYPE
591	Mariner	Oryza sativa	NC_029256.1 Oryza sativa Japonica Group cultivar Nipponbare chromosome 1, IRGSP-1.0	26894116	26896258	2143	+	154	TA	TA			non-Pack
47	Mariner	Oryza sativa	NC_029256.1 Oryza sativa Japonica Group cultivar Nipponbare chromosome 1, IRGSP-1.0	28372992	28373515	524	-	953	TA	TA			non-Pack
599	Mariner	Oryza sativa	NC_029256.1 Oryza sativa Japonica Group cultivar Nipponbare chromosome 1, IRGSP-1.0	28553786	28568381	14596	+	69	TA	TA			Autonomous
601	Mariner	Oryza sativa	NC_029256.1 Oryza sativa Japonica Group cultivar Nipponbare chromosome 1, IRGSP-1.0	28642155	28642954	800	-	40	TA	TA	LOC_Os03g42550.1	LOC_Os03g42550.1	Pack-TYPE
604	Mariner	Oryza sativa	NC_029256.1 Oryza sativa Japonica Group cultivar Nipponbare chromosome 1, IRGSP-1.0	29556941	29571756	14816	+	21	TA	TA	LOC_Os02g38960.1	LOC_Os07g03210.1	Pack-TYPE
610	Mariner	Oryza sativa	NC_029256.1 Oryza sativa Japonica Group cultivar Nipponbare chromosome 1, IRGSP-1.0	30679446	30692748	13303	+	250	TA	TA			Autonomous
51	Mariner	Oryza sativa	NC_029256.1 Oryza sativa Japonica Group cultivar Nipponbare chromosome 1, IRGSP-1.0	32199364	32200251	888	-	259	TA	TA			non-Pack
623	Mariner	Oryza sativa	NC_029256.1 Oryza sativa Japonica Group cultivar Nipponbare chromosome 1, IRGSP-1.0	33119946	33125770	5825	+	638	TA	TA	LOC_Os01g10030.1	LOC_Os11g35210.1	Pack-TYPE
624	Mariner	Oryza sativa	NC_029256.1 Oryza sativa Japonica Group cultivar Nipponbare chromosome 1, IRGSP-1.0	33140574	33151029	10456	+	638	TA	TA	LOC_Os11g35210.1	LOC_Os11g35210.1	Pack-TYPE
632	Mariner	Oryza sativa	NC_029256.1 Oryza sativa Japonica Group cultivar Nipponbare chromosome 1, IRGSP-1.0	34390785	34404475	13691	+	203	TA	TA			Autonomous
633	Mariner	Oryza sativa	NC_029256.1 Oryza sativa Japonica Group cultivar Nipponbare chromosome 1, IRGSP-1.0	34429567	34444151	14585	+	71	TA	TA			Autonomous
55	Mariner	Oryza sativa	NC_029256.1 Oryza sativa Japonica Group cultivar Nipponbare chromosome 1, IRGSP-1.0	35222018	35223458	1441	-	58	TA	TA	LOC_Os11g41365.1	LOC_Os11g41365.1	Pack-TYPE
641	Mariner	Oryza sativa	NC_029256.1 Oryza sativa Japonica Group cultivar Nipponbare chromosome 1, IRGSP-1.0	36272945	36273471	527	-	255	TA	TA			non-Pack
643	Mariner	Oryza sativa	NC_029256.1 Oryza sativa Japonica Group cultivar Nipponbare chromosome 1, IRGSP-1.0	36487664	36501515	13852	+	177	TA	TA			Autonomous
58	Mariner	Oryza sativa	NC_029256.1 Oryza sativa Japonica Group cultivar Nipponbare chromosome 1, IRGSP-1.0	36792076	36806733	14658	+	60	TA	TA			Autonomous
60	Mariner	Oryza sativa	NC_029256.1 Oryza sativa Japonica Group cultivar Nipponbare chromosome 1, IRGSP-1.0	37978541	37978857	317	+	217	TA	TA			non-Pack
61	Mariner	Oryza sativa	NC_029256.1 Oryza sativa Japonica Group cultivar Nipponbare chromosome 1, IRGSP-1.0	38671638	38672187	550	-	61	TA	TA	LOC_Os01g32520.1	LOC_Os01g32520.1	Pack-TYPE
662	Mariner	Oryza sativa	NC_029256.1 Oryza sativa Japonica Group cultivar Nipponbare chromosome 1, IRGSP-1.0	38763015	38765215	2201	-	17	TA	TA	LOC_Os03g42550.1	LOC_Os03g42550.1	Pack-TYPE
667	Mariner	Oryza sativa	NC_029256.1 Oryza sativa Japonica Group cultivar Nipponbare chromosome 1, IRGSP-1.0	39374551	39386748	12198	+	396	TA	TA			Autonomous
64	Mariner	Oryza sativa	NC_029256.1 Oryza sativa Japonica Group cultivar Nipponbare chromosome 1, IRGSP-1.0	40047616	40049396	1781	+	594	TA	TA			non-Pack
668	Mariner	Oryza sativa	NC_029256.1 Oryza sativa Japonica Group cultivar Nipponbare chromosome 1, IRGSP-1.0	40049423	40050493	1071	-	34	TA	TA	LOC_Os03g42550.1	LOC_Os03g42550.1	Pack-TYPE
66	Mariner	Oryza sativa	NC_029256.1 Oryza sativa Japonica Group cultivar Nipponbare chromosome 1, IRGSP-1.0	40415421	40426946	11526	+	499	TA	TA	LOC_Os02g06350.1	LOC_Os02g51920.1	Pack-TYPE
670	Mariner	Oryza sativa	NC_029256.1 Oryza sativa Japonica Group cultivar Nipponbare chromosome 1, IRGSP-1.0	40508159	40508544	386	-	35	TA	TA			non-Pack
673	Mariner	Oryza sativa	NC_029256.1 Oryza sativa Japonica Group cultivar Nipponbare chromosome 1, IRGSP-1.0	40779189	40793511	14323	+	107	TA	TA	LOC_Os01g70400.1	LOC_Os01g70400.1	Pack-TYPE
674	Mariner	Oryza sativa	NC_029256.1 Oryza sativa Japonica Group cultivar Nipponbare chromosome 1, IRGSP-1.0	41011164	41024921	13758	+	192	TA	TA	LOC_Os01g70870.1	LOC_Os01g70870.1	Pack-TYPE
681	Mariner	Oryza sativa	NC_029256.1 Oryza sativa Japonica Group cultivar Nipponbare chromosome 1, IRGSP-1.0	41774589	41775907	1319	-	394	TA	TA			Autonomous
67	Mariner	Oryza sativa	NC_029256.1 Oryza sativa Japonica Group cultivar Nipponbare chromosome 1, IRGSP-1.0	42461912	42476216	14305	+	111	TA	TA			Autonomous
688	Mariner	Oryza sativa	NC_029256.1 Oryza sativa Japonica Group cultivar Nipponbare chromosome 1, IRGSP-1.0	42920266	42933103	12838	+	314	TA	TA	LOC_Os12g20380.1	LOC_Os12g20380.1	Pack-TYPE
69	Mariner	Oryza sativa	NC_029257.1 Oryza sativa Japonica Group cultivar Nipponbare chromosome 2, IRGSP-1.0	448392	450787	2396	+	155	TA	TA	LOC_Os02g11970.1	LOC_Os02g11970.1	Pack-TYPE
693	Mariner	Oryza sativa	NC_029257.1 Oryza sativa Japonica Group cultivar Nipponbare chromosome 2, IRGSP-1.0	798741	806885	8145	+	922	TA	TA	LOC_Os07g02110.1	LOC_Os07g13090.1	Pack-TYPE
694	Mariner	Oryza sativa	NC_029257.1 Oryza sativa Japonica Group cultivar Nipponbare chromosome 2, IRGSP-1.0	914168	916278	2111	+	116	TA	TA			Autonomous
697	Mariner	Oryza sativa	NC_029257.1 Oryza sativa Japonica Group cultivar Nipponbare chromosome 2, IRGSP-1.0	1085200	1099300	14101	+	137	TA	TA			Autonomous
698	Mariner	Oryza sativa	NC_029257.1 Oryza sativa Japonica Group cultivar Nipponbare chromosome 2, IRGSP-1.0	1251073	1262662	11590	+	20	TA	TA			Autonomous
699	Mariner	Oryza sativa	NC_029257.1 Oryza sativa Japonica Group cultivar Nipponbare chromosome 2, IRGSP-1.0	1362262	1376922	14661	+	58	TA	TA			Autonomous
74	Mariner	Oryza sativa	NC_029257.1 Oryza sativa Japonica Group cultivar Nipponbare chromosome 2, IRGSP-1.0	2883140	2883446	307	+	695	TA	TA			non-Pack
705	Mariner	Oryza sativa	NC_029257.1 Oryza sativa Japonica Group cultivar Nipponbare chromosome 2, IRGSP-1.0	3392678	3407503	14826	+	20	TA	TA			Autonomous
707	Mariner	Oryza sativa	NC_029257.1 Oryza sativa Japonica Group cultivar Nipponbare chromosome 2, IRGSP-1.0	3591053	3605146	14094	+	138	TA	TA			Autonomous
714	Mariner	Oryza sativa	NC_029257.1 Oryza sativa Japonica Group cultivar Nipponbare chromosome 2, IRGSP-1.0	4242950	4243632	683	+	57	TA	TA			non-Pack
715	Mariner	Oryza sativa	NC_029257.1 Oryza sativa Japonica Group cultivar Nipponbare chromosome 2, IRGSP-1.0	4343820	4345043	1224	-	68	TA	TA			Autonomous
81	Mariner	Oryza sativa	NC_029257.1 Oryza sativa Japonica Group cultivar Nipponbare chromosome 2, IRGSP-1.0	5869171	5870642	1472	-	224	TA	TA			non-Pack
743	Mariner	Oryza sativa	NC_029257.1 Oryza sativa Japonica Group cultivar Nipponbare chromosome 2, IRGSP-1.0	8365390	8365936	547	-	40	TA	TA	LOC_Os03g42550.1	LOC_Os03g42550.1	Pack-TYPE
745	Mariner	Oryza sativa	NC_029257.1 Oryza sativa Japonica Group cultivar Nipponbare chromosome 2, IRGSP-1.0	8877431	8890178	12748	+	326	TA	TA	LOC_Os02g15760.1	LOC_Os02g15760.1	Pack-TYPE
749	Mariner	Oryza sativa	NC_029257.1 Oryza sativa Japonica Group cultivar Nipponbare chromosome 2, IRGSP-1.0	9431047	9443740	12694	+	337	TA	TA			Autonomous
83	Mariner	Oryza sativa	NC_029257.1 Oryza sativa Japonica Group cultivar Nipponbare chromosome 2, IRGSP-1.0	9842564	9842874	311	-	217	TA	TA			non-Pack
84	Mariner	Oryza sativa	NC_029257.1 Oryza sativa Japonica Group cultivar Nipponbare chromosome 2, IRGSP-1.0	10103027	10103338	312	+	808	TA	TA			non-Pack
753	Mariner	Oryza sativa	NC_029257.1 Oryza sativa Japonica Group cultivar Nipponbare chromosome 2, IRGSP-1.0	11086305	11100282	13978	+	154	TA	TA			Autonomous
758	Mariner	Oryza sativa	NC_029257.1 Oryza sativa Japonica Group cultivar Nipponbare chromosome 2, IRGSP-1.0	12005958	12008678	2721	-	61	TA	TA	LOC_Os06g43750.1	LOC_Os06g43750.1	Pack-TYPE
759	Mariner	Oryza sativa	NC_029257.1 Oryza sativa Japonica Group cultivar Nipponbare chromosome 2, IRGSP-1.0	12119020	12119866	847	+	314	TA	TA			non-Pack
760	Mariner	Oryza sativa	NC_029257.1 Oryza sativa Japonica Group cultivar Nipponbare chromosome 2, IRGSP-1.0	12518234	12527497	9264	+	121	TA	TA			Autonomous
761	Mariner	Oryza sativa	NC_029257.1 Oryza sativa Japonica Group cultivar Nipponbare chromosome 2, IRGSP-1.0	13199070	13200295	1226	-	58	TA	TA			non-Pack
91	Mariner	Oryza sativa	NC_029257.1 Oryza sativa Japonica Group cultivar Nipponbare chromosome 2, IRGSP-1.0	14945981	14946292	312	-	808	TA	TA			non-Pack
92	Mariner	Oryza sativa	NC_029257.1 Oryza sativa Japonica Group cultivar Nipponbare chromosome 2, IRGSP-1.0	15147493	15149185	1693	+	139	TA	TA	LOC_Os08g13650.1	LOC_Os08g13650.1	Pack-TYPE
765	Mariner	Oryza sativa	NC_029257.1 Oryza sativa Japonica Group cultivar Nipponbare chromosome 2, IRGSP-1.0	15542715	15556463	13749	+	194	TA	TA			Autonomous
766	Mariner	Oryza sativa	NC_029257.1 Oryza sativa Japonica Group cultivar Nipponbare chromosome 2, IRGSP-1.0	15760795	15761493	699	-	58	TA	TA			non-Pack
767	Mariner	Oryza sativa	NC_029257.1 Oryza sativa Japonica Group cultivar Nipponbare chromosome 2, IRGSP-1.0	16229048	16238544	9497	+	469	TA	TA			Autonomous
93	Mariner	Oryza sativa	NC_029257.1 Oryza sativa Japonica Group cultivar Nipponbare chromosome 2, IRGSP-1.0	16385986	16397614	11629	+	485	TA	TA			Autonomous
770	Mariner	Oryza sativa	NC_029257.1 Oryza sativa Japonica Group cultivar Nipponbare chromosome 2, IRGSP-1.0	16630915	16639578	8664	+	95	TA	TA			Autonomous
772	Mariner	Oryza sativa	NC_029257.1 Oryza sativa Japonica Group cultivar Nipponbare chromosome 2, IRGSP-1.0	16987219	16999627	12409	+	370	TA	TA			Autonomous
94	Mariner	Oryza sativa	NC_029257.1 Oryza sativa Japonica Group cultivar Nipponbare chromosome 2, IRGSP-1.0	16999812	17000124	313	-	115	TA	TA			non-Pack
96	Mariner	Oryza sativa	NC_029257.1 Oryza sativa Japonica Group cultivar Nipponbare chromosome 2, IRGSP-1.0	18016867	18017596	730	-	111	TA	TA	LOC_Os03g42550.1	LOC_Os03g42550.1	Pack-TYPE
778	Mariner	Oryza sativa	NC_029257.1 Oryza sativa Japonica Group cultivar Nipponbare chromosome 2, IRGSP-1.0	18292961	18293809	849	+	80	TA	TA			non-Pack
782	Mariner	Oryza sativa	NC_029257.1 Oryza sativa Japonica Group cultivar Nipponbare chromosome 2, IRGSP-1.0	18689022	18701597	12576	+	351	TA	TA			Autonomous
786	Mariner	Oryza sativa	NC_029257.1 Oryza sativa Japonica Group cultivar Nipponbare chromosome 2, IRGSP-1.0	19233740	19234193	454	+	359	TA	TA			non-Pack
788	Mariner	Oryza sativa	NC_029257.1 Oryza sativa Japonica Group cultivar Nipponbare chromosome 2, IRGSP-1.0	19683016	19697612	14597	+	68	TA	TA			Autonomous
789	Mariner	Oryza sativa	NC_029257.1 Oryza sativa Japonica Group cultivar Nipponbare chromosome 2, IRGSP-1.0	19724721	19726393	1673	+	46	TA	TA	LOC_Os03g42550.1	LOC_Os03g42550.1	Pack-TYPE
790	Mariner	Oryza sativa	NC_029257.1 Oryza sativa Japonica Group cultivar Nipponbare chromosome 2, IRGSP-1.0	20034166	20036471	2306	+	503	TA	TA	LOC_Os02g33640.1	LOC_Os02g33640.1	Pack-TYPE
798	Mariner	Oryza sativa	NC_029257.1 Oryza sativa Japonica Group cultivar Nipponbare chromosome 2, IRGSP-1.0	21338847	21353028	14182	+	126	TA	TA			Autonomous
799	Mariner	Oryza sativa	NC_029257.1 Oryza sativa Japonica Group cultivar Nipponbare chromosome 2, IRGSP-1.0	21615983	21617090	1108	-	1631	TA	TA			non-Pack
800	Mariner	Oryza sativa	NC_029257.1 Oryza sativa Japonica Group cultivar Nipponbare chromosome 2, IRGSP-1.0	21787743	21789349	1607	-	177	TA	TA	LOC_Os03g42550.1	LOC_Os03g42550.1	Pack-TYPE
810	Mariner	Oryza sativa	NC_029257.1 Oryza sativa Japonica Group cultivar Nipponbare chromosome 2, IRGSP-1.0	22901012	22912715	11704	+	469	TA	TA			Autonomous
813	Mariner	Oryza sativa	NC_029257.1 Oryza sativa Japonica Group cultivar Nipponbare chromosome 2, IRGSP-1.0	23491589	23491955	367	+	355	TA	TA			non-Pack
104	Mariner	Oryza sativa	NC_029257.1 Oryza sativa Japonica Group cultivar Nipponbare chromosome 2, IRGSP-1.0	24066883	24067199	317	-	53	TA	TA			non-Pack
819	Mariner	Oryza sativa	NC_029257.1 Oryza sativa Japonica Group cultivar Nipponbare chromosome 2, IRGSP-1.0	24248600	24249544	945	-	63	TA	TA			Autonomous
105	Mariner	Oryza sativa	NC_029257.1 Oryza sativa Japonica Group cultivar Nipponbare chromosome 2, IRGSP-1.0	24259093	24259570	478	-	61	TA	TA	LOC_Os01g32520.1	LOC_Os01g32520.1	Pack-TYPE
821	Mariner	Oryza sativa	NC_029257.1 Oryza sativa Japonica Group cultivar Nipponbare chromosome 2, IRGSP-1.0	24859190	24861173	1984	-	0	TA	TA	LOC_Os02g41470.3	LOC_Os02g41470.3	Pack-TYPE
829	Mariner	Oryza sativa	NC_029257.1 Oryza sativa Japonica Group cultivar Nipponbare chromosome 2, IRGSP-1.0	26081101	26081616	516	+	95	TA	TA			non-Pack
831	Mariner	Oryza sativa	NC_029257.1 Oryza sativa Japonica Group cultivar Nipponbare chromosome 2, IRGSP-1.0	26280107	26281057	951	-	265	TA	TA	LOC_Os04g46060.1	LOC_Os04g46060.1	Pack-TYPE
832	Mariner	Oryza sativa	NC_029257.1 Oryza sativa Japonica Group cultivar Nipponbare chromosome 2, IRGSP-1.0	26406060	26419946	13887	+	168	TA	TA			Autonomous
843	Mariner	Oryza sativa	NC_029257.1 Oryza sativa Japonica Group cultivar Nipponbare chromosome 2, IRGSP-1.0	28496750	28511335	14586	+	70	TA	TA			Autonomous
849	Mariner	Oryza sativa	NC_029257.1 Oryza sativa Japonica Group cultivar Nipponbare chromosome 2, IRGSP-1.0	29284477	29298136	13660	+	208	TA	TA	LOC_Os02g47880.2	LOC_Os02g47880.2	Pack-TYPE
850	Mariner	Oryza sativa	NC_029257.1 Oryza sativa Japonica Group cultivar Nipponbare chromosome 2, IRGSP-1.0	29436309	29436826	518	-	217	TA	TA			non-Pack
864	Mariner	Oryza sativa	NC_029257.1 Oryza sativa Japonica Group cultivar Nipponbare chromosome 2, IRGSP-1.0	32195035	32195535	501	+	551	TA	TA	LOC_Os09g13440.2	LOC_Os09g13440.2	Pack-TYPE
109	Mariner	Oryza sativa	NC_029257.1 Oryza sativa Japonica Group cultivar Nipponbare chromosome 2, IRGSP-1.0	34249796	34252288	2493	-	224	TA	TA			Autonomous
874	Mariner	Oryza sativa	NC_029257.1 Oryza sativa Japonica Group cultivar Nipponbare chromosome 2, IRGSP-1.0	34494292	34508957	14666	+	57	TA	TA			Autonomous
879	Mariner	Oryza sativa	NC_029257.1 Oryza sativa Japonica Group cultivar Nipponbare chromosome 2, IRGSP-1.0	35302796	35305002	2207	-	306	TA	TA	LOC_Os03g42550.1	LOC_Os03g42550.1	Pack-TYPE
880	Mariner	Oryza sativa	NC_029257.1 Oryza sativa Japonica Group cultivar Nipponbare chromosome 2, IRGSP-1.0	35510151	35511171	1021	+	236	TA	TA			non-Pack
883	Mariner	Oryza sativa	NC_029258.1 Oryza sativa Japonica Group cultivar Nipponbare chromosome 3, IRGSP-1.0	151933	165333	13401	+	236	TA	TA	LOC_Os03g01240.1	LOC_Os03g01240.1	Pack-TYPE
887	Mariner	Oryza sativa	NC_029258.1 Oryza sativa Japonica Group cultivar Nipponbare chromosome 3, IRGSP-1.0	478187	479061	875	-	334	TA	TA			non-Pack
891	Mariner	Oryza sativa	NC_029258.1 Oryza sativa Japonica Group cultivar Nipponbare chromosome 3, IRGSP-1.0	1149067	1160065	10999	+	564	TA	TA	LOC_Os03g02900.1	LOC_Os03g02900.1	Pack-TYPE
114	Mariner	Oryza sativa	NC_029258.1 Oryza sativa Japonica Group cultivar Nipponbare chromosome 3, IRGSP-1.0	1162928	1163239	312	+	808	TA	TA			non-Pack
897	Mariner	Oryza sativa	NC_029258.1 Oryza sativa Japonica Group cultivar Nipponbare chromosome 3, IRGSP-1.0	2347455	2348374	920	+	74	TA	TA			non-Pack
899	Mariner	Oryza sativa	NC_029258.1 Oryza sativa Japonica Group cultivar Nipponbare chromosome 3, IRGSP-1.0	2588255	2589151	897	-	264	TA	TA	LOC_Os03g01240.1	LOC_Os03g01240.1	Pack-TYPE
115	Mariner	Oryza sativa	NC_029258.1 Oryza sativa Japonica Group cultivar Nipponbare chromosome 3, IRGSP-1.0	2694625	2694936	312	+	115	TA	TA			non-Pack
901	Mariner	Oryza sativa	NC_029258.1 Oryza sativa Japonica Group cultivar Nipponbare chromosome 3, IRGSP-1.0	3182764	3183126	363	+	156	TA	TA			non-Pack
913	Mariner	Oryza sativa	NC_029258.1 Oryza sativa Japonica Group cultivar Nipponbare chromosome 3, IRGSP-1.0	4529265	4529777	513	+	144	TA	TA			non-Pack
121	Mariner	Oryza sativa	NC_029258.1 Oryza sativa Japonica Group cultivar Nipponbare chromosome 3, IRGSP-1.0	5706713	5707179	467	+	217	TA	TA			non-Pack
922	Mariner	Oryza sativa	NC_029258.1 Oryza sativa Japonica Group cultivar Nipponbare chromosome 3, IRGSP-1.0	6306369	6320244	13876	+	172	TA	TA			Autonomous
122	Mariner	Oryza sativa	NC_029258.1 Oryza sativa Japonica Group cultivar Nipponbare chromosome 3, IRGSP-1.0	7034798	7035687	890	+	126	TA	TA			non-Pack
927	Mariner	Oryza sativa	NC_029258.1 Oryza sativa Japonica Group cultivar Nipponbare chromosome 3, IRGSP-1.0	7079115	7084933	5819	+	831	TA	TA			Autonomous
123	Mariner	Oryza sativa	NC_029258.1 Oryza sativa Japonica Group cultivar Nipponbare chromosome 3, IRGSP-1.0	8119888	8120414	527	+	161	TA	TA			non-Pack
933	Mariner	Oryza sativa	NC_029258.1 Oryza sativa Japonica Group cultivar Nipponbare chromosome 3, IRGSP-1.0	8802492	8810155	7664	-	492	TA	TA			Autonomous
934	Mariner	Oryza sativa	NC_029258.1 Oryza sativa Japonica Group cultivar Nipponbare chromosome 3, IRGSP-1.0	9021972	9025211	3240	-	22	TA	TA	LOC_Os03g42550.1	LOC_Os03g42550.1	Pack-TYPE
125	Mariner	Oryza sativa	NC_029258.1 Oryza sativa Japonica Group cultivar Nipponbare chromosome 3, IRGSP-1.0	10809070	10811294	2225	-	11	TA	TA			Autonomous
126	Mariner	Oryza sativa	NC_029258.1 Oryza sativa Japonica Group cultivar Nipponbare chromosome 3, IRGSP-1.0	10829042	10829406	365	-	27	TA	TA			non-Pack
947	Mariner	Oryza sativa	NC_029258.1 Oryza sativa Japonica Group cultivar Nipponbare chromosome 3, IRGSP-1.0	10879869	10892610	12742	+	327	TA	TA	LOC_Os03g19340.1	LOC_Os03g19340.1	Pack-TYPE
948	Mariner	Oryza sativa	NC_029258.1 Oryza sativa Japonica Group cultivar Nipponbare chromosome 3, IRGSP-1.0	10911203	10924378	13176	+	264	TA	TA	LOC_Os03g19400.1	LOC_Os03g19400.1	Pack-TYPE
127	Mariner	Oryza sativa	NC_029258.1 Oryza sativa Japonica Group cultivar Nipponbare chromosome 3, IRGSP-1.0	11067332	11067643	312	-	808	TA	TA			non-Pack
952	Mariner	Oryza sativa	NC_029258.1 Oryza sativa Japonica Group cultivar Nipponbare chromosome 3, IRGSP-1.0	11573502	11587544	14043	+	144	TA	TA			Autonomous
953	Mariner	Oryza sativa	NC_029258.1 Oryza sativa Japonica Group cultivar Nipponbare chromosome 3, IRGSP-1.0	11688874	11689402	529	-	124	TA	TA			non-Pack
954	Mariner	Oryza sativa	NC_029258.1 Oryza sativa Japonica Group cultivar Nipponbare chromosome 3, IRGSP-1.0	12101283	12101724	442	-	156	TA	TA			non-Pack
129	Mariner	Oryza sativa	NC_029258.1 Oryza sativa Japonica Group cultivar Nipponbare chromosome 3, IRGSP-1.0	12369697	12384433	14737	+	41	TA	TA			Autonomous
959	Mariner	Oryza sativa	NC_029258.1 Oryza sativa Japonica Group cultivar Nipponbare chromosome 3, IRGSP-1.0	13014426	13015340	915	+	127	TA	TA	LOC_Os03g42550.1	LOC_Os03g42550.1	Pack-TYPE
960	Mariner	Oryza sativa	NC_029258.1 Oryza sativa Japonica Group cultivar Nipponbare chromosome 3, IRGSP-1.0	13121430	13133293	11864	+	448	TA	TA	LOC_Os03g22720.1	LOC_Os05g33560.1	Pack-TYPE
963	Mariner	Oryza sativa	NC_029258.1 Oryza sativa Japonica Group cultivar Nipponbare chromosome 3, IRGSP-1.0	13984175	13985691	1517	-	288	TA	TA	LOC_Os03g42550.1	LOC_Os03g42550.1	Pack-TYPE
969	Mariner	Oryza sativa	NC_029258.1 Oryza sativa Japonica Group cultivar Nipponbare chromosome 3, IRGSP-1.0	14364012	14377503	13492	+	225	TA	TA	LOC_Os05g50440.1	LOC_Os12g30930.1	Pack-TYPE
970	Mariner	Oryza sativa	NC_029258.1 Oryza sativa Japonica Group cultivar Nipponbare chromosome 3, IRGSP-1.0	14417283	14417893	611	-	140	TA	TA	LOC_Os07g05550.1	LOC_Os07g05550.1	Pack-TYPE
131	Mariner	Oryza sativa	NC_029258.1 Oryza sativa Japonica Group cultivar Nipponbare chromosome 3, IRGSP-1.0	14620624	14621481	858	-	217	TA	TA			Autonomous
982	Mariner	Oryza sativa	NC_029258.1 Oryza sativa Japonica Group cultivar Nipponbare chromosome 3, IRGSP-1.0	16078956	16086178	7223	-	248	TA	TA			Autonomous
135	Mariner	Oryza sativa	NC_029258.1 Oryza sativa Japonica Group cultivar Nipponbare chromosome 3, IRGSP-1.0	16776363	16777065	703	+	277	TA	TA			non-Pack
988	Mariner	Oryza sativa	NC_029258.1 Oryza sativa Japonica Group cultivar Nipponbare chromosome 3, IRGSP-1.0	17158835	17161246	2412	+	116	TA	TA			Autonomous
992	Mariner	Oryza sativa	NC_029258.1 Oryza sativa Japonica Group cultivar Nipponbare chromosome 3, IRGSP-1.0	17737777	17748894	11118	+	57	TA	TA	LOC_Os03g31150.3	LOC_Os03g31150.3	Pack-TYPE
136	Mariner	Oryza sativa	NC_029258.1 Oryza sativa Japonica Group cultivar Nipponbare chromosome 3, IRGSP-1.0	20363970	20364302	333	-	21	TA	TA			non-Pack
999	Mariner	Oryza sativa	NC_029258.1 Oryza sativa Japonica Group cultivar Nipponbare chromosome 3, IRGSP-1.0	21352712	21355439	2728	+	24	TA	TA	LOC_Os08g41950.1	LOC_Os08g41950.1	Pack-TYPE
137	Mariner	Oryza sativa	NC_029258.1 Oryza sativa Japonica Group cultivar Nipponbare chromosome 3, IRGSP-1.0	22127912	22138270	10359	+	250	AG	AG			Autonomous
1002	Mariner	Oryza sativa	NC_029258.1 Oryza sativa Japonica Group cultivar Nipponbare chromosome 3, IRGSP-1.0	22215428	22216178	751	+	508	TA	TA	LOC_Os02g23823.2	LOC_Os02g23823.2	Pack-TYPE
1004	Mariner	Oryza sativa	NC_029258.1 Oryza sativa Japonica Group cultivar Nipponbare chromosome 3, IRGSP-1.0	22706442	22707191	750	-	138	TA	TA			non-Pack
1005	Mariner	Oryza sativa	NC_029258.1 Oryza sativa Japonica Group cultivar Nipponbare chromosome 3, IRGSP-1.0	22896196	22896671	476	-	337	TA	TA			non-Pack
1011	Mariner	Oryza sativa	NC_029258.1 Oryza sativa Japonica Group cultivar Nipponbare chromosome 3, IRGSP-1.0	23811959	23824654	12696	+	336	TA	TA			Autonomous
1013	Mariner	Oryza sativa	NC_029258.1 Oryza sativa Japonica Group cultivar Nipponbare chromosome 3, IRGSP-1.0	24056078	24056925	848	+	194	TA	TA			Autonomous
1021	Mariner	Oryza sativa	NC_029258.1 Oryza sativa Japonica Group cultivar Nipponbare chromosome 3, IRGSP-1.0	24690884	24703785	12902	+	306	TA	TA			Autonomous
1026	Mariner	Oryza sativa	NC_029258.1 Oryza sativa Japonica Group cultivar Nipponbare chromosome 3, IRGSP-1.0	25200161	25211082	10922	+	574	TA	TA	LOC_Os09g14560.1	LOC_Os09g16060.1	Pack-TYPE
138	Mariner	Oryza sativa	NC_029258.1 Oryza sativa Japonica Group cultivar Nipponbare chromosome 3, IRGSP-1.0	25893793	25901936	8144	+	923	TA	TA	LOC_Os03g45860.1	LOC_Os03g45860.1	Pack-TYPE
139	Mariner	Oryza sativa	NC_029258.1 Oryza sativa Japonica Group cultivar Nipponbare chromosome 3, IRGSP-1.0	25987318	26001763	14446	+	88	TA	TA			Autonomous
1036	Mariner	Oryza sativa	NC_029258.1 Oryza sativa Japonica Group cultivar Nipponbare chromosome 3, IRGSP-1.0	27041355	27041863	509	+	991	TA	TA			non-Pack
144	Mariner	Oryza sativa	NC_029258.1 Oryza sativa Japonica Group cultivar Nipponbare chromosome 3, IRGSP-1.0	27433030	27433786	757	-	1015	TA	TA			non-Pack
145	Mariner	Oryza sativa	NC_029258.1 Oryza sativa Japonica Group cultivar Nipponbare chromosome 3, IRGSP-1.0	27451393	27453601	2209	-	305	TA	TA			Autonomous
1039	Mariner	Oryza sativa	NC_029258.1 Oryza sativa Japonica Group cultivar Nipponbare chromosome 3, IRGSP-1.0	27873635	27875090	1456	+	219	TA	TA	LOC_Os01g10030.1	LOC_Os01g10030.1	Pack-TYPE
1042	Mariner	Oryza sativa	NC_029258.1 Oryza sativa Japonica Group cultivar Nipponbare chromosome 3, IRGSP-1.0	28076092	28087382	11291	+	535	TA	TA			Autonomous
1045	Mariner	Oryza sativa	NC_029258.1 Oryza sativa Japonica Group cultivar Nipponbare chromosome 3, IRGSP-1.0	28606917	28617037	10121	+	680	TA	TA			Autonomous
1050	Mariner	Oryza sativa	NC_029258.1 Oryza sativa Japonica Group cultivar Nipponbare chromosome 3, IRGSP-1.0	29672761	29683164	10404	+	644	TA	TA			Autonomous
150	Mariner	Oryza sativa	NC_029258.1 Oryza sativa Japonica Group cultivar Nipponbare chromosome 3, IRGSP-1.0	29703147	29703457	311	-	217	TA	TA	LOC_Os11g41365.1	LOC_Os01g32520.1	Pack-TYPE
1051	Mariner	Oryza sativa	NC_029258.1 Oryza sativa Japonica Group cultivar Nipponbare chromosome 3, IRGSP-1.0	29798299	29813051	14753	+	35	TA	TA			Autonomous
151	Mariner	Oryza sativa	NC_029258.1 Oryza sativa Japonica Group cultivar Nipponbare chromosome 3, IRGSP-1.0	30280587	30293603	13017	+	254	TA	TA			Autonomous
1055	Mariner	Oryza sativa	NC_029258.1 Oryza sativa Japonica Group cultivar Nipponbare chromosome 3, IRGSP-1.0	30485780	30494257	8478	+	880	TA	TA	LOC_Os05g46820.1	LOC_Os05g46820.1	Pack-TYPE
1058	Mariner	Oryza sativa	NC_029258.1 Oryza sativa Japonica Group cultivar Nipponbare chromosome 3, IRGSP-1.0	31169036	31169676	641	+	7	TA	TA			non-Pack
1062	Mariner	Oryza sativa	NC_029258.1 Oryza sativa Japonica Group cultivar Nipponbare chromosome 3, IRGSP-1.0	31901381	31915599	14219	+	123	TA	TA			Autonomous
1065	Mariner	Oryza sativa	NC_029258.1 Oryza sativa Japonica Group cultivar Nipponbare chromosome 3, IRGSP-1.0	32281164	32293071	11908	-	348	TA	TA			Autonomous
1069	Mariner	Oryza sativa	NC_029258.1 Oryza sativa Japonica Group cultivar Nipponbare chromosome 3, IRGSP-1.0	32921782	32922281	500	+	380	TA	TA	LOC_Os12g01355.1	LOC_Os12g01355.1	Pack-TYPE
1074	Mariner	Oryza sativa	NC_029258.1 Oryza sativa Japonica Group cultivar Nipponbare chromosome 3, IRGSP-1.0	33946611	33948192	1582	+	325	TA	TA	LOC_Os03g42550.1	LOC_Os03g42550.1	Pack-TYPE
1077	Mariner	Oryza sativa	NC_029258.1 Oryza sativa Japonica Group cultivar Nipponbare chromosome 3, IRGSP-1.0	34277753	34279725	1973	-	52	TA	TA			non-Pack
1079	Mariner	Oryza sativa	NC_029258.1 Oryza sativa Japonica Group cultivar Nipponbare chromosome 3, IRGSP-1.0	34677199	34691707	14509	+	80	TA	TA			Autonomous
1081	Mariner	Oryza sativa	NC_029258.1 Oryza sativa Japonica Group cultivar Nipponbare chromosome 3, IRGSP-1.0	35071629	35078691	7063	-	1024	TA	TA			Autonomous
156	Mariner	Oryza sativa	NC_029258.1 Oryza sativa Japonica Group cultivar Nipponbare chromosome 3, IRGSP-1.0	35734603	35735521	919	-	351	TA	TA	LOC_Os11g41365.1	LOC_Os11g41365.1	Pack-TYPE
1089	Mariner	Oryza sativa	NC_029259.1 Oryza sativa Japonica Group cultivar Nipponbare chromosome 4, IRGSP-1.0	554104	568858	14755	+	34	TA	TA	LOC_Os12g34280.1	LOC_Os10g20139.1	Pack-TYPE
1091	Mariner	Oryza sativa	NC_029259.1 Oryza sativa Japonica Group cultivar Nipponbare chromosome 4, IRGSP-1.0	1099419	1110170	10752	-	33	TA	TA			Autonomous
1092	Mariner	Oryza sativa	NC_029259.1 Oryza sativa Japonica Group cultivar Nipponbare chromosome 4, IRGSP-1.0	1235301	1249022	13722	+	199	TA	TA			Autonomous
158	Mariner	Oryza sativa	NC_029259.1 Oryza sativa Japonica Group cultivar Nipponbare chromosome 4, IRGSP-1.0	1495198	1495720	523	-	253	TA	TA			non-Pack
1093	Mariner	Oryza sativa	NC_029259.1 Oryza sativa Japonica Group cultivar Nipponbare chromosome 4, IRGSP-1.0	1764911	1765612	702	+	68	TA	TA			non-Pack
1095	Mariner	Oryza sativa	NC_029259.1 Oryza sativa Japonica Group cultivar Nipponbare chromosome 4, IRGSP-1.0	2312374	2312779	406	-	182	TA	TA	LOC_Os05g50440.1	LOC_Os09g14560.1	Pack-TYPE
1100	Mariner	Oryza sativa	NC_029259.1 Oryza sativa Japonica Group cultivar Nipponbare chromosome 4, IRGSP-1.0	4722160	4723021	862	+	40	TA	TA			non-Pack
159	Mariner	Oryza sativa	NC_029259.1 Oryza sativa Japonica Group cultivar Nipponbare chromosome 4, IRGSP-1.0	5049528	5059491	9964	+	704	TA	TA			Autonomous
160	Mariner	Oryza sativa	NC_029259.1 Oryza sativa Japonica Group cultivar Nipponbare chromosome 4, IRGSP-1.0	7391268	7391588	321	+	1659	TA	TA			non-Pack
1106	Mariner	Oryza sativa	NC_029259.1 Oryza sativa Japonica Group cultivar Nipponbare chromosome 4, IRGSP-1.0	10631511	10632147	637	+	35	TA	TA			non-Pack
1108	Mariner	Oryza sativa	NC_029259.1 Oryza sativa Japonica Group cultivar Nipponbare chromosome 4, IRGSP-1.0	12029809	12030443	635	+	138	TA	TA			non-Pack
161	Mariner	Oryza sativa	NC_029259.1 Oryza sativa Japonica Group cultivar Nipponbare chromosome 4, IRGSP-1.0	12303524	12303836	313	-	808	TA	TA			non-Pack
1112	Mariner	Oryza sativa	NC_029259.1 Oryza sativa Japonica Group cultivar Nipponbare chromosome 4, IRGSP-1.0	14633576	14647341	13766	-	59	TA	TA			Autonomous
1113	Mariner	Oryza sativa	NC_029259.1 Oryza sativa Japonica Group cultivar Nipponbare chromosome 4, IRGSP-1.0	14688685	14698535	9851	-	707	TA	TA			Autonomous
1115	Mariner	Oryza sativa	NC_029259.1 Oryza sativa Japonica Group cultivar Nipponbare chromosome 4, IRGSP-1.0	15103398	15113302	9905	+	707	TA	TA			Autonomous
1116	Mariner	Oryza sativa	NC_029259.1 Oryza sativa Japonica Group cultivar Nipponbare chromosome 4, IRGSP-1.0	15175337	15189996	14660	+	59	TA	TA			Autonomous
1117	Mariner	Oryza sativa	NC_029259.1 Oryza sativa Japonica Group cultivar Nipponbare chromosome 4, IRGSP-1.0	15451258	15452569	1312	+	107	TA	TA	LOC_Os03g42550.1	LOC_Os03g42550.1	Pack-TYPE
1118	Mariner	Oryza sativa	NC_029259.1 Oryza sativa Japonica Group cultivar Nipponbare chromosome 4, IRGSP-1.0	15947719	15954973	7255	+	1015	TA	TA			Autonomous
166	Mariner	Oryza sativa	NC_029259.1 Oryza sativa Japonica Group cultivar Nipponbare chromosome 4, IRGSP-1.0	16220070	16222937	2868	+	41	TA	TA	LOC_Os06g17960.1	LOC_Os06g17960.1	Pack-TYPE
1122	Mariner	Oryza sativa	NC_029259.1 Oryza sativa Japonica Group cultivar Nipponbare chromosome 4, IRGSP-1.0	17074568	17076425	1858	-	126	TA	TA			Autonomous
167	Mariner	Oryza sativa	NC_029259.1 Oryza sativa Japonica Group cultivar Nipponbare chromosome 4, IRGSP-1.0	17461001	17461479	479	-	314	TA	TA	LOC_Os03g42550.1	LOC_Os12g01355.1	Pack-TYPE
1126	Mariner	Oryza sativa	NC_029259.1 Oryza sativa Japonica Group cultivar Nipponbare chromosome 4, IRGSP-1.0	18056617	18057937	1321	-	252	TA	TA	LOC_Os04g30240.1	LOC_Os04g30240.1	Pack-TYPE
1131	Mariner	Oryza sativa	NC_029259.1 Oryza sativa Japonica Group cultivar Nipponbare chromosome 4, IRGSP-1.0	18536431	18536853	423	+	255	TA	TA	LOC_Os05g50440.1	LOC_Os05g50440.1	Pack-TYPE
1138	Mariner	Oryza sativa	NC_029259.1 Oryza sativa Japonica Group cultivar Nipponbare chromosome 4, IRGSP-1.0	19405623	19409643	4021	-	145	TA	TA			Autonomous
1140	Mariner	Oryza sativa	NC_029259.1 Oryza sativa Japonica Group cultivar Nipponbare chromosome 4, IRGSP-1.0	19514119	19527796	13678	+	206	TA	TA			Autonomous
1141	Mariner	Oryza sativa	NC_029259.1 Oryza sativa Japonica Group cultivar Nipponbare chromosome 4, IRGSP-1.0	19633739	19646067	12329	+	380	TA	TA			Autonomous
1142	Mariner	Oryza sativa	NC_029259.1 Oryza sativa Japonica Group cultivar Nipponbare chromosome 4, IRGSP-1.0	19737842	19738564	723	+	319	TA	TA	LOC_Os03g42550.1	LOC_Os03g42550.1	Pack-TYPE
1144	Mariner	Oryza sativa	NC_029259.1 Oryza sativa Japonica Group cultivar Nipponbare chromosome 4, IRGSP-1.0	19811942	19813814	1873	-	25	TA	TA	LOC_Os04g32810.1	LOC_Os04g32810.1	Pack-TYPE
1147	Mariner	Oryza sativa	NC_029259.1 Oryza sativa Japonica Group cultivar Nipponbare chromosome 4, IRGSP-1.0	20027903	20037669	9767	-	396	TA	TA			Autonomous
172	Mariner	Oryza sativa	NC_029259.1 Oryza sativa Japonica Group cultivar Nipponbare chromosome 4, IRGSP-1.0	20273078	20273387	310	+	808	TA	TA			non-Pack
1153	Mariner	Oryza sativa	NC_029259.1 Oryza sativa Japonica Group cultivar Nipponbare chromosome 4, IRGSP-1.0	21290023	21303811	13789	+	183	TA	TA			Autonomous
1154	Mariner	Oryza sativa	NC_029259.1 Oryza sativa Japonica Group cultivar Nipponbare chromosome 4, IRGSP-1.0	21909163	21910348	1186	+	120	TA	TA	LOC_Os04g35720.1	LOC_Os04g35720.1	Pack-TYPE
173	Mariner	Oryza sativa	NC_029259.1 Oryza sativa Japonica Group cultivar Nipponbare chromosome 4, IRGSP-1.0	21934030	21934345	316	+	859	TA	TA			non-Pack
1158	Mariner	Oryza sativa	NC_029259.1 Oryza sativa Japonica Group cultivar Nipponbare chromosome 4, IRGSP-1.0	23239464	23246602	7139	+	1025	TA	TA	LOC_Os04g39110.2	LOC_Os04g39110.2	Pack-TYPE
1161	Mariner	Oryza sativa	NC_029259.1 Oryza sativa Japonica Group cultivar Nipponbare chromosome 4, IRGSP-1.0	23483878	23497053	13176	+	265	TA	TA			Autonomous
175	Mariner	Oryza sativa	NC_029259.1 Oryza sativa Japonica Group cultivar Nipponbare chromosome 4, IRGSP-1.0	23732389	23732709	321	-	1659	TA	TA			non-Pack
176	Mariner	Oryza sativa	NC_029259.1 Oryza sativa Japonica Group cultivar Nipponbare chromosome 4, IRGSP-1.0	23978455	23991258	12804	+	318	TG	TG	LOC_Os04g52700.1	LOC_Os12g27210.1	Pack-TYPE
1170	Mariner	Oryza sativa	NC_029259.1 Oryza sativa Japonica Group cultivar Nipponbare chromosome 4, IRGSP-1.0	25870166	25871548	1383	+	24	TA	TA			non-Pack
1172	Mariner	Oryza sativa	NC_029259.1 Oryza sativa Japonica Group cultivar Nipponbare chromosome 4, IRGSP-1.0	26219804	26220446	643	+	59	TA	TA			non-Pack
1177	Mariner	Oryza sativa	NC_029259.1 Oryza sativa Japonica Group cultivar Nipponbare chromosome 4, IRGSP-1.0	27366884	27378492	11609	+	492	TA	TA			Autonomous
1179	Mariner	Oryza sativa	NC_029259.1 Oryza sativa Japonica Group cultivar Nipponbare chromosome 4, IRGSP-1.0	27484704	27488781	4078	-	434	TA	TA			Autonomous
1181	Mariner	Oryza sativa	NC_029259.1 Oryza sativa Japonica Group cultivar Nipponbare chromosome 4, IRGSP-1.0	27772551	27775088	2538	+	163	TA	TA	LOC_Os07g18130.1	LOC_Os09g10250.1	Pack-TYPE
1183	Mariner	Oryza sativa	NC_029259.1 Oryza sativa Japonica Group cultivar Nipponbare chromosome 4, IRGSP-1.0	27962903	27977637	14735	+	42	GC	GC			Autonomous
1184	Mariner	Oryza sativa	NC_029259.1 Oryza sativa Japonica Group cultivar Nipponbare chromosome 4, IRGSP-1.0	28450074	28464039	13966	+	156	TA	TA	LOC_Os07g03210.1	LOC_Os07g03210.1	Pack-TYPE
1185	Mariner	Oryza sativa	NC_029259.1 Oryza sativa Japonica Group cultivar Nipponbare chromosome 4, IRGSP-1.0	28681097	28691183	10087	+	42	TA	TA			Autonomous
1186	Mariner	Oryza sativa	NC_029259.1 Oryza sativa Japonica Group cultivar Nipponbare chromosome 4, IRGSP-1.0	29095469	29096177	709	-	71	TA	TA			non-Pack
181	Mariner	Oryza sativa	NC_029259.1 Oryza sativa Japonica Group cultivar Nipponbare chromosome 4, IRGSP-1.0	30249993	30259990	9998	+	695	TA	TA			non-Pack
1190	Mariner	Oryza sativa	NC_029259.1 Oryza sativa Japonica Group cultivar Nipponbare chromosome 4, IRGSP-1.0	30557709	30572015	14307	+	109	TA	TA			Autonomous
1193	Mariner	Oryza sativa	NC_029259.1 Oryza sativa Japonica Group cultivar Nipponbare chromosome 4, IRGSP-1.0	30992747	30993906	1160	+	109	TA	TA	LOC_Os03g42550.1	LOC_Os03g42550.1	Pack-TYPE
183	Mariner	Oryza sativa	NC_029259.1 Oryza sativa Japonica Group cultivar Nipponbare chromosome 4, IRGSP-1.0	31164605	31164981	377	-	14	TA	TA	LOC_Os09g14560.1	LOC_Os09g14560.1	Pack-TYPE
1199	Mariner	Oryza sativa	NC_029259.1 Oryza sativa Japonica Group cultivar Nipponbare chromosome 4, IRGSP-1.0	33442408	33444698	2291	-	25	TA	TA	LOC_Os03g42550.1	LOC_Os09g13440.2	Pack-TYPE
1201	Mariner	Oryza sativa	NC_029259.1 Oryza sativa Japonica Group cultivar Nipponbare chromosome 4, IRGSP-1.0	33758437	33758856	420	+	309	TA	TA			non-Pack
1205	Mariner	Oryza sativa	NC_029259.1 Oryza sativa Japonica Group cultivar Nipponbare chromosome 4, IRGSP-1.0	34360436	34373628	13193	+	259	TA	TA			Autonomous
188	Mariner	Oryza sativa	NC_029260.1 Oryza sativa Japonica Group cultivar Nipponbare chromosome 5, IRGSP-1.0	482840	483151	312	+	115	TA	TA			non-Pack
1213	Mariner	Oryza sativa	NC_029260.1 Oryza sativa Japonica Group cultivar Nipponbare chromosome 5, IRGSP-1.0	765152	779962	14811	+	22	TA	TA	LOC_Os05g02370.1	LOC_Os03g54830.1	Pack-TYPE
189	Mariner	Oryza sativa	NC_029260.1 Oryza sativa Japonica Group cultivar Nipponbare chromosome 5, IRGSP-1.0	921675	932413	10739	+	594	TA	TA			Autonomous
1218	Mariner	Oryza sativa	NC_029260.1 Oryza sativa Japonica Group cultivar Nipponbare chromosome 5, IRGSP-1.0	1372961	1374549	1589	-	704	TA	TA			Autonomous
1219	Mariner	Oryza sativa	NC_029260.1 Oryza sativa Japonica Group cultivar Nipponbare chromosome 5, IRGSP-1.0	1391893	1393483	1591	+	704	TA	TA			Autonomous
1223	Mariner	Oryza sativa	NC_029260.1 Oryza sativa Japonica Group cultivar Nipponbare chromosome 5, IRGSP-1.0	1854785	1856936	2152	+	104	TA	TA	LOC_Os03g42550.1	LOC_Os03g42550.1	Pack-TYPE
1225	Mariner	Oryza sativa	NC_029260.1 Oryza sativa Japonica Group cultivar Nipponbare chromosome 5, IRGSP-1.0	2133315	2143768	10454	+	639	TA	TA	LOC_Os02g27040.1	LOC_Os02g27040.1	Pack-TYPE
193	Mariner	Oryza sativa	NC_029260.1 Oryza sativa Japonica Group cultivar Nipponbare chromosome 5, IRGSP-1.0	2520110	2520432	323	+	594	TA	TA			non-Pack
1227	Mariner	Oryza sativa	NC_029260.1 Oryza sativa Japonica Group cultivar Nipponbare chromosome 5, IRGSP-1.0	2542304	2542882	579	-	225	TA	TA	LOC_Os05g50440.1	LOC_Os05g50440.1	Pack-TYPE
1228	Mariner	Oryza sativa	NC_029260.1 Oryza sativa Japonica Group cultivar Nipponbare chromosome 5, IRGSP-1.0	2724429	2738913	14485	+	82	TA	TA	LOC_Os05g05500.1	LOC_Os05g05500.1	Pack-TYPE
1236	Mariner	Oryza sativa	NC_029260.1 Oryza sativa Japonica Group cultivar Nipponbare chromosome 5, IRGSP-1.0	3615071	3616407	1337	-	109	TA	TA	LOC_Os05g06910.1	LOC_Os05g06910.1	Pack-TYPE
1239	Mariner	Oryza sativa	NC_029260.1 Oryza sativa Japonica Group cultivar Nipponbare chromosome 5, IRGSP-1.0	4134430	4134949	520	-	620	TA	TA	LOC_Os03g42550.1	LOC_Os03g42550.1	Pack-TYPE
195	Mariner	Oryza sativa	NC_029260.1 Oryza sativa Japonica Group cultivar Nipponbare chromosome 5, IRGSP-1.0	4314706	4315014	309	-	808	TA	TA			non-Pack
1241	Mariner	Oryza sativa	NC_029260.1 Oryza sativa Japonica Group cultivar Nipponbare chromosome 5, IRGSP-1.0	4720757	4735008	14252	+	118	TA	TA			Autonomous
196	Mariner	Oryza sativa	NC_029260.1 Oryza sativa Japonica Group cultivar Nipponbare chromosome 5, IRGSP-1.0	4743302	4743830	529	+	680	TA	TA			non-Pack
1244	Mariner	Oryza sativa	NC_029260.1 Oryza sativa Japonica Group cultivar Nipponbare chromosome 5, IRGSP-1.0	4941368	4950772	9405	+	769	TA	TA			Autonomous
197	Mariner	Oryza sativa	NC_029260.1 Oryza sativa Japonica Group cultivar Nipponbare chromosome 5, IRGSP-1.0	5987744	5988248	505	+	510	TA	TA	LOC_Os07g03210.1	LOC_Os07g03210.1	Pack-TYPE
1252	Mariner	Oryza sativa	NC_029260.1 Oryza sativa Japonica Group cultivar Nipponbare chromosome 5, IRGSP-1.0	6477484	6492048	14565	+	74	TA	TA			Autonomous
199	Mariner	Oryza sativa	NC_029260.1 Oryza sativa Japonica Group cultivar Nipponbare chromosome 5, IRGSP-1.0	6573615	6575864	2250	-	143	TA	TA	LOC_Os11g41365.1	LOC_Os11g41365.1	Pack-TYPE
200	Mariner	Oryza sativa	NC_029260.1 Oryza sativa Japonica Group cultivar Nipponbare chromosome 5, IRGSP-1.0	6686670	6687283	614	-	53	TA	TA	LOC_Os01g32520.1	LOC_Os01g32520.1	Pack-TYPE
1254	Mariner	Oryza sativa	NC_029260.1 Oryza sativa Japonica Group cultivar Nipponbare chromosome 5, IRGSP-1.0	7006355	7019625	13271	+	253	TA	TA			Autonomous
1256	Mariner	Oryza sativa	NC_029260.1 Oryza sativa Japonica Group cultivar Nipponbare chromosome 5, IRGSP-1.0	7385344	7394304	8961	+	822	TA	TA	LOC_Os03g42550.1	LOC_Os03g42550.1	Pack-TYPE
1257	Mariner	Oryza sativa	NC_029260.1 Oryza sativa Japonica Group cultivar Nipponbare chromosome 5, IRGSP-1.0	7418797	7419257	461	-	822	TA	TA	LOC_Os12g01355.1	LOC_Os12g01355.1	Pack-TYPE
1258	Mariner	Oryza sativa	NC_029260.1 Oryza sativa Japonica Group cultivar Nipponbare chromosome 5, IRGSP-1.0	7455320	7459752	4433	+	1325	TA	TA			non-Pack
1261	Mariner	Oryza sativa	NC_029260.1 Oryza sativa Japonica Group cultivar Nipponbare chromosome 5, IRGSP-1.0	7824940	7835637	10698	+	604	TA	TA			Autonomous
202	Mariner	Oryza sativa	NC_029260.1 Oryza sativa Japonica Group cultivar Nipponbare chromosome 5, IRGSP-1.0	7972471	7972782	312	-	808	TA	TA			non-Pack
203	Mariner	Oryza sativa	NC_029260.1 Oryza sativa Japonica Group cultivar Nipponbare chromosome 5, IRGSP-1.0	8079169	8079606	438	-	61	TA	TA			non-Pack
1263	Mariner	Oryza sativa	NC_029260.1 Oryza sativa Japonica Group cultivar Nipponbare chromosome 5, IRGSP-1.0	8233918	8234717	800	+	104	TA	TA	LOC_Os03g42550.1	LOC_Os03g42550.1	Pack-TYPE
1266	Mariner	Oryza sativa	NC_029260.1 Oryza sativa Japonica Group cultivar Nipponbare chromosome 5, IRGSP-1.0	8609980	8611474	1495	+	102	TA	TA			non-Pack
1269	Mariner	Oryza sativa	NC_029260.1 Oryza sativa Japonica Group cultivar Nipponbare chromosome 5, IRGSP-1.0	10870417	10882644	12228	+	42	TA	TA			Autonomous
204	Mariner	Oryza sativa	NC_029260.1 Oryza sativa Japonica Group cultivar Nipponbare chromosome 5, IRGSP-1.0	13669522	13678193	8672	+	859	TA	TA			Autonomous
1273	Mariner	Oryza sativa	NC_029260.1 Oryza sativa Japonica Group cultivar Nipponbare chromosome 5, IRGSP-1.0	13765338	13776793	11456	+	507	TA	TA	LOC_Os03g42550.1	LOC_Os03g42550.1	Pack-TYPE
205	Mariner	Oryza sativa	NC_029260.1 Oryza sativa Japonica Group cultivar Nipponbare chromosome 5, IRGSP-1.0	14648623	14656798	8176	+	548	TA	TA			Autonomous
1279	Mariner	Oryza sativa	NC_029260.1 Oryza sativa Japonica Group cultivar Nipponbare chromosome 5, IRGSP-1.0	14844030	14858925	14896	+	8	TA	TA	LOC_Os05g25550.1	LOC_Os05g25550.1	Pack-TYPE
1280	Mariner	Oryza sativa	NC_029260.1 Oryza sativa Japonica Group cultivar Nipponbare chromosome 5, IRGSP-1.0	14985628	14986190	563	+	370	CA	CA	LOC_Os10g30620.1	LOC_Os10g30620.1	Pack-TYPE
1281	Mariner	Oryza sativa	NC_029260.1 Oryza sativa Japonica Group cultivar Nipponbare chromosome 5, IRGSP-1.0	15000970	15002815	1846	-	24	TA	TA	LOC_Os03g42550.1	LOC_Os12g01355.1	Pack-TYPE
1283	Mariner	Oryza sativa	NC_029260.1 Oryza sativa Japonica Group cultivar Nipponbare chromosome 5, IRGSP-1.0	15595870	15596397	528	-	145	TA	TA			non-Pack
207	Mariner	Oryza sativa	NC_029260.1 Oryza sativa Japonica Group cultivar Nipponbare chromosome 5, IRGSP-1.0	15864839	15865149	311	-	115	TA	TA			non-Pack
208	Mariner	Oryza sativa	NC_029260.1 Oryza sativa Japonica Group cultivar Nipponbare chromosome 5, IRGSP-1.0	16310895	16311393	499	-	485	TA	TA			non-Pack
209	Mariner	Oryza sativa	NC_029260.1 Oryza sativa Japonica Group cultivar Nipponbare chromosome 5, IRGSP-1.0	16344510	16344840	331	-	71	TA	TA			non-Pack
1287	Mariner	Oryza sativa	NC_029260.1 Oryza sativa Japonica Group cultivar Nipponbare chromosome 5, IRGSP-1.0	17535620	17546587	10968	+	569	TA	TA	ChrSy.fgenesh.mRNA.22	ChrSy.fgenesh.mRNA.22	Pack-TYPE
1289	Mariner	Oryza sativa	NC_029260.1 Oryza sativa Japonica Group cultivar Nipponbare chromosome 5, IRGSP-1.0	17666465	17668447	1983	+	23	TA	TA	LOC_Os04g52420.1	LOC_Os12g07510.1	Pack-TYPE
1292	Mariner	Oryza sativa	NC_029260.1 Oryza sativa Japonica Group cultivar Nipponbare chromosome 5, IRGSP-1.0	18294020	18305106	11087	-	42	TA	TA			Autonomous
1297	Mariner	Oryza sativa	NC_029260.1 Oryza sativa Japonica Group cultivar Nipponbare chromosome 5, IRGSP-1.0	18669026	18679724	10699	+	569	TA	TA	ChrSy.fgenesh.mRNA.22	ChrSy.fgenesh.mRNA.22	Pack-TYPE
1298	Mariner	Oryza sativa	NC_029260.1 Oryza sativa Japonica Group cultivar Nipponbare chromosome 5, IRGSP-1.0	18689346	18704066	14721	+	46	TA	TA			Autonomous
1300	Mariner	Oryza sativa	NC_029260.1 Oryza sativa Japonica Group cultivar Nipponbare chromosome 5, IRGSP-1.0	19188743	19202921	14179	+	127	TA	TA	LOC_Os05g32770.1	LOC_Os05g32770.1	Pack-TYPE
1301	Mariner	Oryza sativa	NC_029260.1 Oryza sativa Japonica Group cultivar Nipponbare chromosome 5, IRGSP-1.0	19441018	19441899	882	+	1638	TA	TA	LOC_Os09g09350.1	LOC_Os09g09350.1	Pack-TYPE
1307	Mariner	Oryza sativa	NC_029260.1 Oryza sativa Japonica Group cultivar Nipponbare chromosome 5, IRGSP-1.0	20952515	20952954	440	+	309	TA	TA	LOC_Os03g42550.1	LOC_Os03g42550.1	Pack-TYPE
1309	Mariner	Oryza sativa	NC_029260.1 Oryza sativa Japonica Group cultivar Nipponbare chromosome 5, IRGSP-1.0	21255901	21256513	613	+	35	TA	TA			non-Pack
1315	Mariner	Oryza sativa	NC_029260.1 Oryza sativa Japonica Group cultivar Nipponbare chromosome 5, IRGSP-1.0	22564094	22564914	821	+	60	TA	TA			non-Pack
1322	Mariner	Oryza sativa	NC_029260.1 Oryza sativa Japonica Group cultivar Nipponbare chromosome 5, IRGSP-1.0	23597168	23597511	344	-	327	TA	TA			non-Pack
1324	Mariner	Oryza sativa	NC_029260.1 Oryza sativa Japonica Group cultivar Nipponbare chromosome 5, IRGSP-1.0	23765223	23765591	369	+	1606	TA	TA			non-Pack
1326	Mariner	Oryza sativa	NC_029260.1 Oryza sativa Japonica Group cultivar Nipponbare chromosome 5, IRGSP-1.0	23980449	23980959	511	+	80	TA	TA	LOC_Os03g42550.1	LOC_Os07g05550.1	Pack-TYPE
220	Mariner	Oryza sativa	NC_029260.1 Oryza sativa Japonica Group cultivar Nipponbare chromosome 5, IRGSP-1.0	24119554	24120513	960	-	78	TA	TA			non-Pack
221	Mariner	Oryza sativa	NC_029260.1 Oryza sativa Japonica Group cultivar Nipponbare chromosome 5, IRGSP-1.0	25147647	25148788	1142	+	102	TA	TA			non-Pack
222	Mariner	Oryza sativa	NC_029260.1 Oryza sativa Japonica Group cultivar Nipponbare chromosome 5, IRGSP-1.0	25916469	25928898	12430	+	366	TA	TA	LOC_Os05g44560.1	LOC_Os05g44560.1	Pack-TYPE
1337	Mariner	Oryza sativa	NC_029260.1 Oryza sativa Japonica Group cultivar Nipponbare chromosome 5, IRGSP-1.0	25955856	25963993	8138	+	280	TA	TA	LOC_Os11g36790.1	LOC_Os11g36790.1	Pack-TYPE
223	Mariner	Oryza sativa	NC_029260.1 Oryza sativa Japonica Group cultivar Nipponbare chromosome 5, IRGSP-1.0	27810755	27821446	10692	+	199	TA	TA			Autonomous
224	Mariner	Oryza sativa	NC_029260.1 Oryza sativa Japonica Group cultivar Nipponbare chromosome 5, IRGSP-1.0	27953992	27954489	498	-	206	TA	TA	LOC_Os07g03210.1	LOC_Os07g03210.1	Pack-TYPE
1345	Mariner	Oryza sativa	NC_029260.1 Oryza sativa Japonica Group cultivar Nipponbare chromosome 5, IRGSP-1.0	28024555	28025558	1004	+	1636	TA	TA			non-Pack
1351	Mariner	Oryza sativa	NC_029260.1 Oryza sativa Japonica Group cultivar Nipponbare chromosome 5, IRGSP-1.0	29444778	29445201	424	+	551	TA	TA	LOC_Os03g42550.1	LOC_Os03g42550.1	Pack-TYPE
1352	Mariner	Oryza sativa	NC_029260.1 Oryza sativa Japonica Group cultivar Nipponbare chromosome 5, IRGSP-1.0	29597933	29612691	14759	+	31	TA	TA			Autonomous
225	Mariner	Oryza sativa	NC_029260.1 Oryza sativa Japonica Group cultivar Nipponbare chromosome 5, IRGSP-1.0	29767568	29768209	642	+	499	TA	TA			Autonomous
1355	Mariner	Oryza sativa	NC_029261.1 Oryza sativa Japonica Group cultivar Nipponbare chromosome 6, IRGSP-1.0	520823	528371	7549	-	42	TA	TA			Autonomous
1356	Mariner	Oryza sativa	NC_029261.1 Oryza sativa Japonica Group cultivar Nipponbare chromosome 6, IRGSP-1.0	572095	583585	11491	+	503	TA	TA			Autonomous
1359	Mariner	Oryza sativa	NC_029261.1 Oryza sativa Japonica Group cultivar Nipponbare chromosome 6, IRGSP-1.0	1567584	1573987	6404	-	389	TA	TA			Autonomous
228	Mariner	Oryza sativa	NC_029261.1 Oryza sativa Japonica Group cultivar Nipponbare chromosome 6, IRGSP-1.0	2009227	2009726	500	+	604	TA	TA	LOC_Os03g42550.1	LOC_Os03g42550.1	Pack-TYPE
1367	Mariner	Oryza sativa	NC_029261.1 Oryza sativa Japonica Group cultivar Nipponbare chromosome 6, IRGSP-1.0	2763347	2763702	356	-	359	TA	TA			non-Pack
229	Mariner	Oryza sativa	NC_029261.1 Oryza sativa Japonica Group cultivar Nipponbare chromosome 6, IRGSP-1.0	3006723	3019848	13126	+	277	TA	TA			Autonomous
1373	Mariner	Oryza sativa	NC_029261.1 Oryza sativa Japonica Group cultivar Nipponbare chromosome 6, IRGSP-1.0	3848105	3859865	11761	+	463	TA	TA	LOC_Os06g07923.1	LOC_Os06g07923.1	Pack-TYPE
1374	Mariner	Oryza sativa	NC_029261.1 Oryza sativa Japonica Group cultivar Nipponbare chromosome 6, IRGSP-1.0	3886161	3897921	11761	+	463	TA	TA	LOC_Os06g07923.1	LOC_Os06g07923.1	Pack-TYPE
1378	Mariner	Oryza sativa	NC_029261.1 Oryza sativa Japonica Group cultivar Nipponbare chromosome 6, IRGSP-1.0	3985564	3990081	4518	+	42	TA	TA			Autonomous
1379	Mariner	Oryza sativa	NC_029261.1 Oryza sativa Japonica Group cultivar Nipponbare chromosome 6, IRGSP-1.0	4084941	4086524	1584	+	384	TA	TA			non-Pack
1381	Mariner	Oryza sativa	NC_029261.1 Oryza sativa Japonica Group cultivar Nipponbare chromosome 6, IRGSP-1.0	4144580	4146930	2351	-	23	TA	TA	LOC_Os12g01355.1	LOC_Os03g42550.1	Pack-TYPE
1382	Mariner	Oryza sativa	NC_029261.1 Oryza sativa Japonica Group cultivar Nipponbare chromosome 6, IRGSP-1.0	4191072	4191617	546	+	360	TA	TA			non-Pack
1383	Mariner	Oryza sativa	NC_029261.1 Oryza sativa Japonica Group cultivar Nipponbare chromosome 6, IRGSP-1.0	4239853	4240998	1146	-	58	TA	TA			non-Pack
1390	Mariner	Oryza sativa	NC_029261.1 Oryza sativa Japonica Group cultivar Nipponbare chromosome 6, IRGSP-1.0	5025308	5027725	2418	-	753	TA	TA	LOC_Os03g42550.1	LOC_Os03g42550.1	Pack-TYPE
1391	Mariner	Oryza sativa	NC_029261.1 Oryza sativa Japonica Group cultivar Nipponbare chromosome 6, IRGSP-1.0	5086973	5089562	2590	+	25	TA	TA	LOC_Os03g42550.1	LOC_Os12g01355.1	Pack-TYPE
230	Mariner	Oryza sativa	NC_029261.1 Oryza sativa Japonica Group cultivar Nipponbare chromosome 6, IRGSP-1.0	5951319	5952525	1207	-	507	TA	TA			non-Pack
1399	Mariner	Oryza sativa	NC_029261.1 Oryza sativa Japonica Group cultivar Nipponbare chromosome 6, IRGSP-1.0	5999569	6000072	504	-	46	TA	TA	LOC_Os03g42550.1	LOC_Os03g42550.1	Pack-TYPE
1402	Mariner	Oryza sativa	NC_029261.1 Oryza sativa Japonica Group cultivar Nipponbare chromosome 6, IRGSP-1.0	6235582	6250390	14809	+	23	TA	TA	LOC_Os03g27490.1	LOC_Os03g27490.1	Pack-TYPE
232	Mariner	Oryza sativa	NC_029261.1 Oryza sativa Japonica Group cultivar Nipponbare chromosome 6, IRGSP-1.0	6283285	6297102	13818	+	182	TA	TA			Autonomous
1403	Mariner	Oryza sativa	NC_029261.1 Oryza sativa Japonica Group cultivar Nipponbare chromosome 6, IRGSP-1.0	6379003	6379583	581	-	306	TA	TA			non-Pack
1405	Mariner	Oryza sativa	NC_029261.1 Oryza sativa Japonica Group cultivar Nipponbare chromosome 6, IRGSP-1.0	6858357	6870724	12368	+	376	TA	TA			Autonomous
1406	Mariner	Oryza sativa	NC_029261.1 Oryza sativa Japonica Group cultivar Nipponbare chromosome 6, IRGSP-1.0	6902976	6914503	11528	-	376	TA	TA			Autonomous
1407	Mariner	Oryza sativa	NC_029261.1 Oryza sativa Japonica Group cultivar Nipponbare chromosome 6, IRGSP-1.0	7159211	7168521	9311	+	778	TA	TA			Autonomous
234	Mariner	Oryza sativa	NC_029261.1 Oryza sativa Japonica Group cultivar Nipponbare chromosome 6, IRGSP-1.0	7477662	7492342	14681	+	53	TA	TA	LOC_Os06g13570.1	LOC_Os06g13570.1	Pack-TYPE
1412	Mariner	Oryza sativa	NC_029261.1 Oryza sativa Japonica Group cultivar Nipponbare chromosome 6, IRGSP-1.0	7719662	7733561	13900	+	166	TA	TA			Autonomous
1429	Mariner	Oryza sativa	NC_029261.1 Oryza sativa Japonica Group cultivar Nipponbare chromosome 6, IRGSP-1.0	12080352	12093578	13227	+	257	TA	TA			Autonomous
236	Mariner	Oryza sativa	NC_029261.1 Oryza sativa Japonica Group cultivar Nipponbare chromosome 6, IRGSP-1.0	13495941	13496252	312	-	115	TA	TA			non-Pack
239	Mariner	Oryza sativa	NC_029261.1 Oryza sativa Japonica Group cultivar Nipponbare chromosome 6, IRGSP-1.0	14549418	14549730	313	-	859	TA	TA			non-Pack
240	Mariner	Oryza sativa	NC_029261.1 Oryza sativa Japonica Group cultivar Nipponbare chromosome 6, IRGSP-1.0	16416807	16430300	13494	+	224	TA	TA	LOC_Os01g12500.1	LOC_Os01g16460.1	Pack-TYPE
241	Mariner	Oryza sativa	NC_029261.1 Oryza sativa Japonica Group cultivar Nipponbare chromosome 6, IRGSP-1.0	17057480	17057791	312	+	217	TA	TA			non-Pack
1442	Mariner	Oryza sativa	NC_029261.1 Oryza sativa Japonica Group cultivar Nipponbare chromosome 6, IRGSP-1.0	17370060	17376733	6674	-	721	TA	TA			Autonomous
1443	Mariner	Oryza sativa	NC_029261.1 Oryza sativa Japonica Group cultivar Nipponbare chromosome 6, IRGSP-1.0	17432961	17433325	365	-	330	TA	TA			non-Pack
244	Mariner	Oryza sativa	NC_029261.1 Oryza sativa Japonica Group cultivar Nipponbare chromosome 6, IRGSP-1.0	19345175	19348366	3192	-	1472	TA	TA			Autonomous
247	Mariner	Oryza sativa	NC_029261.1 Oryza sativa Japonica Group cultivar Nipponbare chromosome 6, IRGSP-1.0	21042623	21043909	1287	+	41	TA	TA	LOC_Os01g32520.1	LOC_Os12g01355.1	Pack-TYPE
1454	Mariner	Oryza sativa	NC_029261.1 Oryza sativa Japonica Group cultivar Nipponbare chromosome 6, IRGSP-1.0	21232528	21245695	13168	+	266	CT	TA			Autonomous
1459	Mariner	Oryza sativa	NC_029261.1 Oryza sativa Japonica Group cultivar Nipponbare chromosome 6, IRGSP-1.0	21842994	21854377	11384	+	527	TA	TA	ChrUn.fgenesh.mRNA.75	ChrUn.fgenesh.mRNA.23	Pack-TYPE
249	Mariner	Oryza sativa	NC_029261.1 Oryza sativa Japonica Group cultivar Nipponbare chromosome 6, IRGSP-1.0	21959966	21960648	683	-	217	TA	TA	LOC_Os01g32520.1	LOC_Os01g32520.1	Pack-TYPE
1461	Mariner	Oryza sativa	NC_029261.1 Oryza sativa Japonica Group cultivar Nipponbare chromosome 6, IRGSP-1.0	22178979	22179417	439	+	35	TA	TA			non-Pack
1462	Mariner	Oryza sativa	NC_029261.1 Oryza sativa Japonica Group cultivar Nipponbare chromosome 6, IRGSP-1.0	22282486	22287724	5239	-	769	TA	TA			Autonomous
1465	Mariner	Oryza sativa	NC_029261.1 Oryza sativa Japonica Group cultivar Nipponbare chromosome 6, IRGSP-1.0	22727943	22728405	463	+	57	TA	TA			non-Pack
251	Mariner	Oryza sativa	NC_029261.1 Oryza sativa Japonica Group cultivar Nipponbare chromosome 6, IRGSP-1.0	22829971	22843088	13118	+	280	TA	TA	LOC_Os06g38550.1	LOC_Os06g38550.1	Pack-TYPE
1469	Mariner	Oryza sativa	NC_029261.1 Oryza sativa Japonica Group cultivar Nipponbare chromosome 6, IRGSP-1.0	23275170	23276887	1718	-	138	TA	TA			non-Pack
253	Mariner	Oryza sativa	NC_029261.1 Oryza sativa Japonica Group cultivar Nipponbare chromosome 6, IRGSP-1.0	23395224	23395803	580	-	217	TA	TA	LOC_Os01g32520.1	LOC_Os01g32520.1	Pack-TYPE
1474	Mariner	Oryza sativa	NC_029261.1 Oryza sativa Japonica Group cultivar Nipponbare chromosome 6, IRGSP-1.0	23945301	23947622	2322	+	145	TA	TA			Autonomous
1476	Mariner	Oryza sativa	NC_029261.1 Oryza sativa Japonica Group cultivar Nipponbare chromosome 6, IRGSP-1.0	24121795	24134848	13054	+	285	TA	TA	LOC_Os01g10030.1	LOC_Os01g10030.1	Pack-TYPE
1480	Mariner	Oryza sativa	NC_029261.1 Oryza sativa Japonica Group cultivar Nipponbare chromosome 6, IRGSP-1.0	24998677	25011579	12903	+	305	TA	TA			Autonomous
1485	Mariner	Oryza sativa	NC_029261.1 Oryza sativa Japonica Group cultivar Nipponbare chromosome 6, IRGSP-1.0	25169175	25177836	8662	+	861	TA	TA	LOC_Os06g41940.1	LOC_Os06g41940.1	Pack-TYPE
1497	Mariner	Oryza sativa	NC_029261.1 Oryza sativa Japonica Group cultivar Nipponbare chromosome 6, IRGSP-1.0	26757896	26765409	7514	+	861	TA	TA	LOC_Os03g42550.1	LOC_Os12g01355.1	Pack-TYPE
1500	Mariner	Oryza sativa	NC_029261.1 Oryza sativa Japonica Group cultivar Nipponbare chromosome 6, IRGSP-1.0	27569904	27571476	1573	-	116	TA	TA			non-Pack
1501	Mariner	Oryza sativa	NC_029261.1 Oryza sativa Japonica Group cultivar Nipponbare chromosome 6, IRGSP-1.0	27664490	27666470	1981	+	68	TA	TA	LOC_Os12g15480.1	LOC_Os12g15480.1	Pack-TYPE
258	Mariner	Oryza sativa	NC_029261.1 Oryza sativa Japonica Group cultivar Nipponbare chromosome 6, IRGSP-1.0	27885359	27885750	392	+	189	TA	TA			non-Pack
1518	Mariner	Oryza sativa	NC_029261.1 Oryza sativa Japonica Group cultivar Nipponbare chromosome 6, IRGSP-1.0	31214212	31214713	502	-	283	TA	TA	LOC_Os05g50440.1	LOC_Os09g14560.1	Pack-TYPE
1531	Mariner	Oryza sativa	NC_029262.1 Oryza sativa Japonica Group cultivar Nipponbare chromosome 7, IRGSP-1.0	1881108	1890106	8999	+	818	TA	TA			Autonomous
1538	Mariner	Oryza sativa	NC_029262.1 Oryza sativa Japonica Group cultivar Nipponbare chromosome 7, IRGSP-1.0	2484773	2487175	2403	+	1557	TA	TA	LOC_Os07g05410.1	LOC_Os07g05410.1	Pack-TYPE
263	Mariner	Oryza sativa	NC_029262.1 Oryza sativa Japonica Group cultivar Nipponbare chromosome 7, IRGSP-1.0	3220896	3221207	312	-	808	TA	TA			non-Pack
1557	Mariner	Oryza sativa	NC_029262.1 Oryza sativa Japonica Group cultivar Nipponbare chromosome 7, IRGSP-1.0	5294311	5295384	1074	+	184	TA	TA	LOC_Os05g50440.1	LOC_Os05g50440.1	Pack-TYPE
1562	Mariner	Oryza sativa	NC_029262.1 Oryza sativa Japonica Group cultivar Nipponbare chromosome 7, IRGSP-1.0	6507884	6517645	9762	+	721	TA	TA			Autonomous
267	Mariner	Oryza sativa	NC_029262.1 Oryza sativa Japonica Group cultivar Nipponbare chromosome 7, IRGSP-1.0	6751744	6760224	8481	-	11	TA	TA			Autonomous
1567	Mariner	Oryza sativa	NC_029262.1 Oryza sativa Japonica Group cultivar Nipponbare chromosome 7, IRGSP-1.0	7806938	7815204	8267	-	20	TA	TA			Autonomous
1573	Mariner	Oryza sativa	NC_029262.1 Oryza sativa Japonica Group cultivar Nipponbare chromosome 7, IRGSP-1.0	9494295	9495300	1006	-	102	TA	TA			non-Pack
270	Mariner	Oryza sativa	NC_029262.1 Oryza sativa Japonica Group cultivar Nipponbare chromosome 7, IRGSP-1.0	12704395	12718919	14525	+	78	TA	TA	LOC_Os07g22580.1	LOC_Os07g22580.1	Pack-TYPE
1576	Mariner	Oryza sativa	NC_029262.1 Oryza sativa Japonica Group cultivar Nipponbare chromosome 7, IRGSP-1.0	12829272	12829848	577	-	680	TA	TA			non-Pack
1581	Mariner	Oryza sativa	NC_029262.1 Oryza sativa Japonica Group cultivar Nipponbare chromosome 7, IRGSP-1.0	15409736	15419857	10122	+	679	TA	TA			Autonomous
1584	Mariner	Oryza sativa	NC_029262.1 Oryza sativa Japonica Group cultivar Nipponbare chromosome 7, IRGSP-1.0	16388539	16389107	569	-	49	TA	TA	LOC_Os03g01240.1	LOC_Os03g01240.1	Pack-TYPE
1590	Mariner	Oryza sativa	NC_029262.1 Oryza sativa Japonica Group cultivar Nipponbare chromosome 7, IRGSP-1.0	17715600	17716614	1015	-	25	TA	TA			non-Pack
272	Mariner	Oryza sativa	NC_029262.1 Oryza sativa Japonica Group cultivar Nipponbare chromosome 7, IRGSP-1.0	17719878	17720752	875	+	102	TA	TA	LOC_Os11g41365.1	LOC_Os11g41365.1	Pack-TYPE
1592	Mariner	Oryza sativa	NC_029262.1 Oryza sativa Japonica Group cultivar Nipponbare chromosome 7, IRGSP-1.0	17868196	17869170	975	+	1638	TA	TA	LOC_Os09g09350.1	LOC_Os09g09350.1	Pack-TYPE
274	Mariner	Oryza sativa	NC_029262.1 Oryza sativa Japonica Group cultivar Nipponbare chromosome 7, IRGSP-1.0	17986978	17987483	506	+	734	TA	TA	LOC_Os01g32520.1	LOC_Os01g32520.1	Pack-TYPE
275	Mariner	Oryza sativa	NC_029262.1 Oryza sativa Japonica Group cultivar Nipponbare chromosome 7, IRGSP-1.0	18046099	18055783	9685	+	734	TA	TA			Autonomous
1593	Mariner	Oryza sativa	NC_029262.1 Oryza sativa Japonica Group cultivar Nipponbare chromosome 7, IRGSP-1.0	18476486	18477066	581	-	1423	TA	TA			Autonomous
280	Mariner	Oryza sativa	NC_029262.1 Oryza sativa Japonica Group cultivar Nipponbare chromosome 7, IRGSP-1.0	20424882	20425192	311	-	115	TA	TA			non-Pack
283	Mariner	Oryza sativa	NC_029262.1 Oryza sativa Japonica Group cultivar Nipponbare chromosome 7, IRGSP-1.0	22460153	22460457	305	-	115	TA	TA			non-Pack
1611	Mariner	Oryza sativa	NC_029262.1 Oryza sativa Japonica Group cultivar Nipponbare chromosome 7, IRGSP-1.0	22731784	22732854	1071	-	115	TA	TA			non-Pack
284	Mariner	Oryza sativa	NC_029262.1 Oryza sativa Japonica Group cultivar Nipponbare chromosome 7, IRGSP-1.0	23375699	23376201	503	+	61	TA	TA	LOC_Os11g41365.1	LOC_Os11g41365.1	Pack-TYPE
1625	Mariner	Oryza sativa	NC_029262.1 Oryza sativa Japonica Group cultivar Nipponbare chromosome 7, IRGSP-1.0	25844308	25844639	332	-	604	TA	TA	LOC_Os12g01355.1	LOC_Os12g01355.1	Pack-TYPE
1628	Mariner	Oryza sativa	NC_029262.1 Oryza sativa Japonica Group cultivar Nipponbare chromosome 7, IRGSP-1.0	26222249	26222557	309	+	551	TA	TA	LOC_Os03g42550.1	LOC_Os03g42550.1	Pack-TYPE
286	Mariner	Oryza sativa	NC_029262.1 Oryza sativa Japonica Group cultivar Nipponbare chromosome 7, IRGSP-1.0	26251604	26251915	312	+	217	TA	TA			non-Pack
287	Mariner	Oryza sativa	NC_029262.1 Oryza sativa Japonica Group cultivar Nipponbare chromosome 7, IRGSP-1.0	26715101	26715411	311	+	639	TA	TA			non-Pack
288	Mariner	Oryza sativa	NC_029262.1 Oryza sativa Japonica Group cultivar Nipponbare chromosome 7, IRGSP-1.0	26900649	26900960	312	-	859	TA	TA			non-Pack
1637	Mariner	Oryza sativa	NC_029262.1 Oryza sativa Japonica Group cultivar Nipponbare chromosome 7, IRGSP-1.0	28100942	28101280	339	-	137	TA	TA			non-Pack
1645	Mariner	Oryza sativa	NC_029262.1 Oryza sativa Japonica Group cultivar Nipponbare chromosome 7, IRGSP-1.0	29549352	29558223	8872	+	831	TA	TA			Autonomous
1649	Mariner	Oryza sativa	NC_029263.1 Oryza sativa Japonica Group cultivar Nipponbare chromosome 8, IRGSP-1.0	595689	606648	10960	-	42	TA	TA			Autonomous
292	Mariner	Oryza sativa	NC_029263.1 Oryza sativa Japonica Group cultivar Nipponbare chromosome 8, IRGSP-1.0	917239	917601	363	-	1325	TA	TA			non-Pack
1654	Mariner	Oryza sativa	NC_029263.1 Oryza sativa Japonica Group cultivar Nipponbare chromosome 8, IRGSP-1.0	2006100	2006944	845	-	74	TA	TA			non-Pack
1656	Mariner	Oryza sativa	NC_029263.1 Oryza sativa Japonica Group cultivar Nipponbare chromosome 8, IRGSP-1.0	2115366	2126325	10960	-	4	TA	TA			Autonomous
1658	Mariner	Oryza sativa	NC_029263.1 Oryza sativa Japonica Group cultivar Nipponbare chromosome 8, IRGSP-1.0	2878509	2893414	14906	+	7	TA	TA	LOC_Os08g05440.1	LOC_Os08g05440.1	Pack-TYPE
1666	Mariner	Oryza sativa	NC_029263.1 Oryza sativa Japonica Group cultivar Nipponbare chromosome 8, IRGSP-1.0	3967380	3981167	13788	+	184	TA	TA			Autonomous
295	Mariner	Oryza sativa	NC_029263.1 Oryza sativa Japonica Group cultivar Nipponbare chromosome 8, IRGSP-1.0	4590090	4590402	313	+	808	TA	TA			non-Pack
1669	Mariner	Oryza sativa	NC_029263.1 Oryza sativa Japonica Group cultivar Nipponbare chromosome 8, IRGSP-1.0	5055162	5057828	2667	-	54	TA	TA	LOC_Os03g42550.1	LOC_Os11g09710.1	Pack-TYPE
296	Mariner	Oryza sativa	NC_029263.1 Oryza sativa Japonica Group cultivar Nipponbare chromosome 8, IRGSP-1.0	5136616	5137776	1161	+	126	TA	TA	LOC_Os12g01355.1	LOC_Os03g42550.1	Pack-TYPE
1671	Mariner	Oryza sativa	NC_029263.1 Oryza sativa Japonica Group cultivar Nipponbare chromosome 8, IRGSP-1.0	5282240	5283359	1120	+	1631	TA	TA			non-Pack
297	Mariner	Oryza sativa	NC_029263.1 Oryza sativa Japonica Group cultivar Nipponbare chromosome 8, IRGSP-1.0	7674652	7686551	11900	-	28	TA	TA			Autonomous
1678	Mariner	Oryza sativa	NC_029263.1 Oryza sativa Japonica Group cultivar Nipponbare chromosome 8, IRGSP-1.0	8324521	8325741	1221	+	76	TA	TA			Autonomous
1681	Mariner	Oryza sativa	NC_029263.1 Oryza sativa Japonica Group cultivar Nipponbare chromosome 8, IRGSP-1.0	10066086	10066955	870	-	203	TA	TA	LOC_Os03g42550.1	LOC_Os03g42550.1	Pack-TYPE
1683	Mariner	Oryza sativa	NC_029263.1 Oryza sativa Japonica Group cultivar Nipponbare chromosome 8, IRGSP-1.0	10271186	10272803	1618	-	31	TA	TA	LOC_Os12g01355.1	LOC_Os07g05550.1	Pack-TYPE
302	Mariner	Oryza sativa	NC_029263.1 Oryza sativa Japonica Group cultivar Nipponbare chromosome 8, IRGSP-1.0	10379686	10380027	342	+	277	TA	TA			non-Pack
1688	Mariner	Oryza sativa	NC_029263.1 Oryza sativa Japonica Group cultivar Nipponbare chromosome 8, IRGSP-1.0	14108067	14108928	862	-	82	TA	TA	LOC_Os05g46820.1	LOC_Os05g46820.1	Pack-TYPE
1691	Mariner	Oryza sativa	NC_029263.1 Oryza sativa Japonica Group cultivar Nipponbare chromosome 8, IRGSP-1.0	15824676	15839620	14945	+	4	TA	TA			Autonomous
306	Mariner	Oryza sativa	NC_029263.1 Oryza sativa Japonica Group cultivar Nipponbare chromosome 8, IRGSP-1.0	16339304	16353836	14533	+	77	TA	TA			Autonomous
308	Mariner	Oryza sativa	NC_029263.1 Oryza sativa Japonica Group cultivar Nipponbare chromosome 8, IRGSP-1.0	16889062	16891173	2112	+	53	TA	TA	LOC_Os11g41365.1	LOC_Os11g41365.1	Pack-TYPE
1694	Mariner	Oryza sativa	NC_029263.1 Oryza sativa Japonica Group cultivar Nipponbare chromosome 8, IRGSP-1.0	18181127	18193190	12064	+	326	TA	TA			Autonomous
1699	Mariner	Oryza sativa	NC_029263.1 Oryza sativa Japonica Group cultivar Nipponbare chromosome 8, IRGSP-1.0	19273862	19274619	758	-	40	TA	TA	LOC_Os03g42550.1	LOC_Os03g42550.1	Pack-TYPE
1703	Mariner	Oryza sativa	NC_029263.1 Oryza sativa Japonica Group cultivar Nipponbare chromosome 8, IRGSP-1.0	19608753	19609723	971	-	57	TA	TA			non-Pack
310	Mariner	Oryza sativa	NC_029263.1 Oryza sativa Japonica Group cultivar Nipponbare chromosome 8, IRGSP-1.0	19744666	19745484	819	-	360	TA	TA			non-Pack
1705	Mariner	Oryza sativa	NC_029263.1 Oryza sativa Japonica Group cultivar Nipponbare chromosome 8, IRGSP-1.0	20222834	20223804	971	+	0	TA	TA			non-Pack
1707	Mariner	Oryza sativa	NC_029263.1 Oryza sativa Japonica Group cultivar Nipponbare chromosome 8, IRGSP-1.0	20482821	20497668	14848	+	17	TA	TA	LOC_Os08g33030.1	LOC_Os08g36830.1	Pack-TYPE
314	Mariner	Oryza sativa	NC_029263.1 Oryza sativa Japonica Group cultivar Nipponbare chromosome 8, IRGSP-1.0	20678962	20680082	1121	+	53	TA	TA	LOC_Os11g41365.1	LOC_Os11g41365.1	Pack-TYPE
1710	Mariner	Oryza sativa	NC_029263.1 Oryza sativa Japonica Group cultivar Nipponbare chromosome 8, IRGSP-1.0	20971329	20972269	941	+	140	TA	TA			non-Pack
1714	Mariner	Oryza sativa	NC_029263.1 Oryza sativa Japonica Group cultivar Nipponbare chromosome 8, IRGSP-1.0	21068077	21082759	14683	+	52	TA	TA	LOC_Os08g33740.1	LOC_Os08g33740.1	Pack-TYPE
316	Mariner	Oryza sativa	NC_029263.1 Oryza sativa Japonica Group cultivar Nipponbare chromosome 8, IRGSP-1.0	21509822	21511540	1719	-	126	TA	TA	LOC_Os03g42550.1	LOC_Os03g42550.1	Pack-TYPE
1718	Mariner	Oryza sativa	NC_029263.1 Oryza sativa Japonica Group cultivar Nipponbare chromosome 8, IRGSP-1.0	21574592	21576113	1522	+	104	TA	TA	LOC_Os08g34370.1	LOC_Os08g34370.1	Pack-TYPE
317	Mariner	Oryza sativa	NC_029263.1 Oryza sativa Japonica Group cultivar Nipponbare chromosome 8, IRGSP-1.0	21642283	21642586	304	+	217	TA	TA	LOC_Os02g22330.1	LOC_Os02g22330.1	Pack-TYPE
1719	Mariner	Oryza sativa	NC_029263.1 Oryza sativa Japonica Group cultivar Nipponbare chromosome 8, IRGSP-1.0	21992388	21993027	640	-	58	TA	TA			non-Pack
1720	Mariner	Oryza sativa	NC_029263.1 Oryza sativa Japonica Group cultivar Nipponbare chromosome 8, IRGSP-1.0	22432007	22434626	2620	+	325	TA	TA			Autonomous
1721	Mariner	Oryza sativa	NC_029263.1 Oryza sativa Japonica Group cultivar Nipponbare chromosome 8, IRGSP-1.0	22551798	22565852	14055	+	143	TA	TA			Autonomous
1724	Mariner	Oryza sativa	NC_029263.1 Oryza sativa Japonica Group cultivar Nipponbare chromosome 8, IRGSP-1.0	22951852	22953435	1584	+	208	TA	TA	LOC_Os08g17330.1	LOC_Os08g17330.1	Pack-TYPE
1727	Mariner	Oryza sativa	NC_029263.1 Oryza sativa Japonica Group cultivar Nipponbare chromosome 8, IRGSP-1.0	23304731	23305739	1009	-	1629	TA	TA	LOC_Os02g33240.1	LOC_Os02g33240.1	Pack-TYPE
1729	Mariner	Oryza sativa	NC_029263.1 Oryza sativa Japonica Group cultivar Nipponbare chromosome 8, IRGSP-1.0	23345079	23359304	14226	+	121	TA	TA			Autonomous
321	Mariner	Oryza sativa	NC_029263.1 Oryza sativa Japonica Group cultivar Nipponbare chromosome 8, IRGSP-1.0	23585467	23588724	3258	-	78	TA	TA	LOC_Os07g10620.1	LOC_Os07g10620.1	Pack-TYPE
1735	Mariner	Oryza sativa	NC_029263.1 Oryza sativa Japonica Group cultivar Nipponbare chromosome 8, IRGSP-1.0	24196001	24197007	1007	-	1629	TA	TA	LOC_Os02g33240.1	LOC_Os02g33240.1	Pack-TYPE
1736	Mariner	Oryza sativa	NC_029263.1 Oryza sativa Japonica Group cultivar Nipponbare chromosome 8, IRGSP-1.0	24725823	24738607	12785	+	320	TA	TA	LOC_Os08g39150.1	LOC_Os08g39150.1	Pack-TYPE
325	Mariner	Oryza sativa	NC_029263.1 Oryza sativa Japonica Group cultivar Nipponbare chromosome 8, IRGSP-1.0	25334562	25335443	882	-	166	TA	TA			non-Pack
1742	Mariner	Oryza sativa	NC_029263.1 Oryza sativa Japonica Group cultivar Nipponbare chromosome 8, IRGSP-1.0	25549066	25550073	1008	+	1629	TA	TA	LOC_Os02g33240.1	LOC_Os02g33240.1	Pack-TYPE
326	Mariner	Oryza sativa	NC_029263.1 Oryza sativa Japonica Group cultivar Nipponbare chromosome 8, IRGSP-1.0	25640112	25640598	487	+	604	TA	TA	LOC_Os03g42550.1	LOC_Os03g42550.1	Pack-TYPE
327	Mariner	Oryza sativa	NC_029263.1 Oryza sativa Japonica Group cultivar Nipponbare chromosome 8, IRGSP-1.0	26251541	26252898	1358	-	111	TA	TA	LOC_Os08g41620.1	LOC_Os08g41620.1	Pack-TYPE
330	Mariner	Oryza sativa	NC_029263.1 Oryza sativa Japonica Group cultivar Nipponbare chromosome 8, IRGSP-1.0	26634810	26635290	481	+	27	TA	TA	LOC_Os03g42550.1	LOC_Os07g05550.1	Pack-TYPE
1755	Mariner	Oryza sativa	NC_029263.1 Oryza sativa Japonica Group cultivar Nipponbare chromosome 8, IRGSP-1.0	27185506	27186777	1272	-	203	TA	TA	LOC_Os03g42550.1	LOC_Os03g42550.1	Pack-TYPE
332	Mariner	Oryza sativa	NC_029263.1 Oryza sativa Japonica Group cultivar Nipponbare chromosome 8, IRGSP-1.0	27751821	27752452	632	-	880	TA	TA			non-Pack
1768	Mariner	Oryza sativa	NC_029263.1 Oryza sativa Japonica Group cultivar Nipponbare chromosome 8, IRGSP-1.0	28107034	28121841	14808	+	24	TA	TA	LOC_Os08g44740.1	LOC_Os11g17870.1	Pack-TYPE
333	Mariner	Oryza sativa	NC_029264.1 Oryza sativa Japonica Group cultivar Nipponbare chromosome 9, IRGSP-1.0	486851	487393	543	-	88	TA	TA			non-Pack
1771	Mariner	Oryza sativa	NC_029264.1 Oryza sativa Japonica Group cultivar Nipponbare chromosome 9, IRGSP-1.0	1091241	1104492	13252	+	255	TA	TA			Autonomous
335	Mariner	Oryza sativa	NC_029264.1 Oryza sativa Japonica Group cultivar Nipponbare chromosome 9, IRGSP-1.0	1732992	1733303	312	+	808	TA	TA			non-Pack
336	Mariner	Oryza sativa	NC_029264.1 Oryza sativa Japonica Group cultivar Nipponbare chromosome 9, IRGSP-1.0	3625167	3627454	2288	-	78	TA	TA	LOC_Os01g32520.1	LOC_Os01g32520.1	Pack-TYPE
337	Mariner	Oryza sativa	NC_029264.1 Oryza sativa Japonica Group cultivar Nipponbare chromosome 9, IRGSP-1.0	4490058	4490361	304	+	61	TA	TA	LOC_Os01g32520.1	LOC_Os01g32520.1	Pack-TYPE
1778	Mariner	Oryza sativa	NC_029264.1 Oryza sativa Japonica Group cultivar Nipponbare chromosome 9, IRGSP-1.0	4574786	4589575	14790	+	27	TA	TA	LOC_Os09g08710.1	LOC_Os09g08710.1	Pack-TYPE
1782	Mariner	Oryza sativa	NC_029264.1 Oryza sativa Japonica Group cultivar Nipponbare chromosome 9, IRGSP-1.0	6692804	6693942	1139	+	1629	TA	TA	LOC_Os02g33240.1	LOC_Os02g33240.1	Pack-TYPE
1784	Mariner	Oryza sativa	NC_029264.1 Oryza sativa Japonica Group cultivar Nipponbare chromosome 9, IRGSP-1.0	7233166	7238963	5798	+	1183	TA	TA	LOC_Os09g12630.1	LOC_Os09g12630.1	Pack-TYPE
340	Mariner	Oryza sativa	NC_029264.1 Oryza sativa Japonica Group cultivar Nipponbare chromosome 9, IRGSP-1.0	7635383	7635885	503	+	644	TA	TA	LOC_Os07g03210.1	LOC_Os07g03210.1	Pack-TYPE
341	Mariner	Oryza sativa	NC_029264.1 Oryza sativa Japonica Group cultivar Nipponbare chromosome 9, IRGSP-1.0	7786609	7787060	452	-	332	TA	TA			non-Pack
1787	Mariner	Oryza sativa	NC_029264.1 Oryza sativa Japonica Group cultivar Nipponbare chromosome 9, IRGSP-1.0	7913414	7913799	386	+	270	TA	TA			non-Pack
1788	Mariner	Oryza sativa	NC_029264.1 Oryza sativa Japonica Group cultivar Nipponbare chromosome 9, IRGSP-1.0	7993921	7995183	1263	+	112	TA	TA			non-Pack
1790	Mariner	Oryza sativa	NC_029264.1 Oryza sativa Japonica Group cultivar Nipponbare chromosome 9, IRGSP-1.0	8610971	8619676	8706	+	852	TA	TA	LOC_Os12g01355.1	LOC_Os03g42550.1	Pack-TYPE
1792	Mariner	Oryza sativa	NC_029264.1 Oryza sativa Japonica Group cultivar Nipponbare chromosome 9, IRGSP-1.0	8916206	8917199	994	-	140	TA	TA			non-Pack
342	Mariner	Oryza sativa	NC_029264.1 Oryza sativa Japonica Group cultivar Nipponbare chromosome 9, IRGSP-1.0	9348857	9351550	2694	+	155	TA	TA			non-Pack
1793	Mariner	Oryza sativa	NC_029264.1 Oryza sativa Japonica Group cultivar Nipponbare chromosome 9, IRGSP-1.0	9484554	9485177	624	-	183	TA	TA			non-Pack
346	Mariner	Oryza sativa	NC_029264.1 Oryza sativa Japonica Group cultivar Nipponbare chromosome 9, IRGSP-1.0	10417236	10431470	14235	+	120	TA	TA	LOC_Os09g39334.1	LOC_Os09g39334.1	Pack-TYPE
347	Mariner	Oryza sativa	NC_029264.1 Oryza sativa Japonica Group cultivar Nipponbare chromosome 9, IRGSP-1.0	10754149	10754480	332	+	277	TA	TA			non-Pack
348	Mariner	Oryza sativa	NC_029264.1 Oryza sativa Japonica Group cultivar Nipponbare chromosome 9, IRGSP-1.0	10842070	10842381	312	+	808	TA	TA			non-Pack
1798	Mariner	Oryza sativa	NC_029264.1 Oryza sativa Japonica Group cultivar Nipponbare chromosome 9, IRGSP-1.0	11119642	11131091	11450	+	508	TA	TA			Autonomous
1799	Mariner	Oryza sativa	NC_029264.1 Oryza sativa Japonica Group cultivar Nipponbare chromosome 9, IRGSP-1.0	11178735	11179680	946	-	203	TA	TA	LOC_Os03g42550.1	LOC_Os12g01355.1	Pack-TYPE
1800	Mariner	Oryza sativa	NC_029264.1 Oryza sativa Japonica Group cultivar Nipponbare chromosome 9, IRGSP-1.0	11461473	11463012	1540	+	1606	TA	TA			non-Pack
1821	Mariner	Oryza sativa	NC_029264.1 Oryza sativa Japonica Group cultivar Nipponbare chromosome 9, IRGSP-1.0	15473307	15473868	562	+	356	TA	TA			non-Pack
1823	Mariner	Oryza sativa	NC_029264.1 Oryza sativa Japonica Group cultivar Nipponbare chromosome 9, IRGSP-1.0	15511707	15521388	9682	-	318	TA	TA	LOC_Os06g23220.1	LOC_Os10g30620.1	Pack-TYPE
1824	Mariner	Oryza sativa	NC_029264.1 Oryza sativa Japonica Group cultivar Nipponbare chromosome 9, IRGSP-1.0	15588915	15590970	2056	+	74	TA	TA			non-Pack
352	Mariner	Oryza sativa	NC_029264.1 Oryza sativa Japonica Group cultivar Nipponbare chromosome 9, IRGSP-1.0	15773096	15774712	1617	-	111	TA	TA	LOC_Os03g42550.1	LOC_Os03g42550.1	Pack-TYPE
1839	Mariner	Oryza sativa	NC_029264.1 Oryza sativa Japonica Group cultivar Nipponbare chromosome 9, IRGSP-1.0	16840129	16841130	1002	+	1636	TA	TA			non-Pack
1845	Mariner	Oryza sativa	NC_029264.1 Oryza sativa Japonica Group cultivar Nipponbare chromosome 9, IRGSP-1.0	18051196	18052726	1531	-	285	TA	TA			Autonomous
1847	Mariner	Oryza sativa	NC_029264.1 Oryza sativa Japonica Group cultivar Nipponbare chromosome 9, IRGSP-1.0	18314409	18327280	12872	+	309	TA	TA			Autonomous
1849	Mariner	Oryza sativa	NC_029264.1 Oryza sativa Japonica Group cultivar Nipponbare chromosome 9, IRGSP-1.0	18571129	18585392	14264	+	116	TA	TA			Autonomous
1850	Mariner	Oryza sativa	NC_029264.1 Oryza sativa Japonica Group cultivar Nipponbare chromosome 9, IRGSP-1.0	18834795	18847522	12728	+	330	TA	TA			Autonomous
1854	Mariner	Oryza sativa	NC_029264.1 Oryza sativa Japonica Group cultivar Nipponbare chromosome 9, IRGSP-1.0	19598416	19610653	12238	+	389	TA	TA			Autonomous
1855	Mariner	Oryza sativa	NC_029264.1 Oryza sativa Japonica Group cultivar Nipponbare chromosome 9, IRGSP-1.0	19649774	19663610	13837	+	178	TA	TA			Autonomous
1863	Mariner	Oryza sativa	NC_029264.1 Oryza sativa Japonica Group cultivar Nipponbare chromosome 9, IRGSP-1.0	20211610	20213117	1508	-	477	TA	TA			non-Pack
355	Mariner	Oryza sativa	NC_029264.1 Oryza sativa Japonica Group cultivar Nipponbare chromosome 9, IRGSP-1.0	20257282	20271825	14544	+	76	TA	TA	LOC_Os09g34320.1	LOC_Os09g34320.1	Pack-TYPE
1865	Mariner	Oryza sativa	NC_029264.1 Oryza sativa Japonica Group cultivar Nipponbare chromosome 9, IRGSP-1.0	20636952	20646113	9162	+	797	TA	TA			Autonomous
1870	Mariner	Oryza sativa	NC_029264.1 Oryza sativa Japonica Group cultivar Nipponbare chromosome 9, IRGSP-1.0	21265409	21265713	305	-	551	TA	TA			non-Pack
1874	Mariner	Oryza sativa	NC_029264.1 Oryza sativa Japonica Group cultivar Nipponbare chromosome 9, IRGSP-1.0	21401454	21402395	942	-	328	TA	TA	LOC_Os03g42550.1	LOC_Os03g42550.1	Pack-TYPE
1881	Mariner	Oryza sativa	NC_029264.1 Oryza sativa Japonica Group cultivar Nipponbare chromosome 9, IRGSP-1.0	22440943	22452079	11137	+	551	TA	TA			Autonomous
1883	Mariner	Oryza sativa	NC_029264.1 Oryza sativa Japonica Group cultivar Nipponbare chromosome 9, IRGSP-1.0	22578512	22591764	13253	+	254	TA	TA			Autonomous
1887	Mariner	Oryza sativa	NC_029265.1 Oryza sativa Japonica Group cultivar Nipponbare chromosome 10, IRGSP-1.0	181210	181995	786	+	25	TA	TA			non-Pack
1888	Mariner	Oryza sativa	NC_029265.1 Oryza sativa Japonica Group cultivar Nipponbare chromosome 10, IRGSP-1.0	221179	235261	14083	+	140	TA	TA			Autonomous
1891	Mariner	Oryza sativa	NC_029265.1 Oryza sativa Japonica Group cultivar Nipponbare chromosome 10, IRGSP-1.0	650310	659218	8909	-	121	TA	TA			Autonomous
1893	Mariner	Oryza sativa	NC_029265.1 Oryza sativa Japonica Group cultivar Nipponbare chromosome 10, IRGSP-1.0	1092022	1106299	14278	+	115	TA	TA	LOC_Os10g08490.1	LOC_Os08g39340.1	Pack-TYPE
1894	Mariner	Oryza sativa	NC_029265.1 Oryza sativa Japonica Group cultivar Nipponbare chromosome 10, IRGSP-1.0	1108568	1110660	2093	-	448	TA	TA	LOC_Os10g02780.1	LOC_Os05g33560.1	Pack-TYPE
1895	Mariner	Oryza sativa	NC_029265.1 Oryza sativa Japonica Group cultivar Nipponbare chromosome 10, IRGSP-1.0	1123328	1138133	14806	+	25	TA	TA			Autonomous
1896	Mariner	Oryza sativa	NC_029265.1 Oryza sativa Japonica Group cultivar Nipponbare chromosome 10, IRGSP-1.0	1165165	1166172	1008	-	378	TA	TA			non-Pack
1897	Mariner	Oryza sativa	NC_029265.1 Oryza sativa Japonica Group cultivar Nipponbare chromosome 10, IRGSP-1.0	1366258	1381014	14757	+	33	TA	TA			Autonomous
359	Mariner	Oryza sativa	NC_029265.1 Oryza sativa Japonica Group cultivar Nipponbare chromosome 10, IRGSP-1.0	1577900	1579498	1599	-	145	TA	TA			non-Pack
361	Mariner	Oryza sativa	NC_029265.1 Oryza sativa Japonica Group cultivar Nipponbare chromosome 10, IRGSP-1.0	1612282	1626663	14382	+	98	TA	TA			Autonomous
1898	Mariner	Oryza sativa	NC_029265.1 Oryza sativa Japonica Group cultivar Nipponbare chromosome 10, IRGSP-1.0	1684337	1694898	10562	+	620	TA	TA			Autonomous
1901	Mariner	Oryza sativa	NC_029265.1 Oryza sativa Japonica Group cultivar Nipponbare chromosome 10, IRGSP-1.0	2047162	2048468	1307	+	923	TA	TA	LOC_Os04g35720.1	LOC_Os04g35720.1	Pack-TYPE
362	Mariner	Oryza sativa	NC_029265.1 Oryza sativa Japonica Group cultivar Nipponbare chromosome 10, IRGSP-1.0	2231684	2231996	313	-	808	TA	TA			non-Pack
363	Mariner	Oryza sativa	NC_029265.1 Oryza sativa Japonica Group cultivar Nipponbare chromosome 10, IRGSP-1.0	2943149	2943664	516	+	266	TA	TA			non-Pack
1909	Mariner	Oryza sativa	NC_029265.1 Oryza sativa Japonica Group cultivar Nipponbare chromosome 10, IRGSP-1.0	4793787	4794178	392	+	45	TA	TA			non-Pack
364	Mariner	Oryza sativa	NC_029265.1 Oryza sativa Japonica Group cultivar Nipponbare chromosome 10, IRGSP-1.0	5203343	5207032	3690	+	41	TA	TA			Autonomous
366	Mariner	Oryza sativa	NC_029265.1 Oryza sativa Japonica Group cultivar Nipponbare chromosome 10, IRGSP-1.0	8816440	8816750	311	-	115	TA	TA			non-Pack
1915	Mariner	Oryza sativa	NC_029265.1 Oryza sativa Japonica Group cultivar Nipponbare chromosome 10, IRGSP-1.0	9069763	9070119	357	-	337	TA	TA	LOC_Os12g01355.1	LOC_Os12g01355.1	Pack-TYPE
1918	Mariner	Oryza sativa	NC_029265.1 Oryza sativa Japonica Group cultivar Nipponbare chromosome 10, IRGSP-1.0	9957746	9971832	14087	+	139	TA	TA			Autonomous
1919	Mariner	Oryza sativa	NC_029265.1 Oryza sativa Japonica Group cultivar Nipponbare chromosome 10, IRGSP-1.0	10157517	10170026	12510	+	356	TA	TA	LOC_Os10g20230.2	LOC_Os10g20230.2	Pack-TYPE
367	Mariner	Oryza sativa	NC_029265.1 Oryza sativa Japonica Group cultivar Nipponbare chromosome 10, IRGSP-1.0	11740176	11754145	13970	+	155	TA	TA			Autonomous
1933	Mariner	Oryza sativa	NC_029265.1 Oryza sativa Japonica Group cultivar Nipponbare chromosome 10, IRGSP-1.0	13660714	13661798	1085	+	328	TA	TA			Autonomous
1938	Mariner	Oryza sativa	NC_029265.1 Oryza sativa Japonica Group cultivar Nipponbare chromosome 10, IRGSP-1.0	14041137	14042539	1403	+	150	TA	TA	LOC_Os05g50440.1	LOC_Os09g14560.1	Pack-TYPE
1944	Mariner	Oryza sativa	NC_029265.1 Oryza sativa Japonica Group cultivar Nipponbare chromosome 10, IRGSP-1.0	14576729	14589437	12709	+	334	TA	TA			Autonomous
1945	Mariner	Oryza sativa	NC_029265.1 Oryza sativa Japonica Group cultivar Nipponbare chromosome 10, IRGSP-1.0	14620010	14630031	10022	+	693	TA	TA			Autonomous
1951	Mariner	Oryza sativa	NC_029265.1 Oryza sativa Japonica Group cultivar Nipponbare chromosome 10, IRGSP-1.0	16244283	16253293	9011	+	34	TA	TA			Autonomous
1954	Mariner	Oryza sativa	NC_029265.1 Oryza sativa Japonica Group cultivar Nipponbare chromosome 10, IRGSP-1.0	16381831	16394030	12200	+	394	TA	TA			Autonomous
1955	Mariner	Oryza sativa	NC_029265.1 Oryza sativa Japonica Group cultivar Nipponbare chromosome 10, IRGSP-1.0	16489209	16490250	1042	-	120	TA	TA	LOC_Os12g01355.1	LOC_Os12g01355.1	Pack-TYPE
370	Mariner	Oryza sativa	NC_029265.1 Oryza sativa Japonica Group cultivar Nipponbare chromosome 10, IRGSP-1.0	17054419	17064748	10330	-	527	TA	TA	ChrUn.fgenesh.mRNA.75	ChrUn.fgenesh.mRNA.23	Pack-TYPE
1960	Mariner	Oryza sativa	NC_029265.1 Oryza sativa Japonica Group cultivar Nipponbare chromosome 10, IRGSP-1.0	17376652	17389162	12511	+	355	TA	TA			Autonomous
374	Mariner	Oryza sativa	NC_029265.1 Oryza sativa Japonica Group cultivar Nipponbare chromosome 10, IRGSP-1.0	17919019	17920858	1840	-	53	TA	TA	LOC_Os11g41365.1	LOC_Os11g41365.1	Pack-TYPE
375	Mariner	Oryza sativa	NC_029265.1 Oryza sativa Japonica Group cultivar Nipponbare chromosome 10, IRGSP-1.0	18323070	18332127	9058	+	808	TA	TA	LOC_Os09g14560.1	LOC_Os09g14560.1	Pack-TYPE
377	Mariner	Oryza sativa	NC_029265.1 Oryza sativa Japonica Group cultivar Nipponbare chromosome 10, IRGSP-1.0	19376480	19376787	308	-	808	TA	TA			non-Pack
378	Mariner	Oryza sativa	NC_029265.1 Oryza sativa Japonica Group cultivar Nipponbare chromosome 10, IRGSP-1.0	19697208	19707571	10364	+	280	TA	TA			Autonomous
1977	Mariner	Oryza sativa	NC_029265.1 Oryza sativa Japonica Group cultivar Nipponbare chromosome 10, IRGSP-1.0	20159624	20160908	1285	-	46	TA	TA			non-Pack
379	Mariner	Oryza sativa	NC_029265.1 Oryza sativa Japonica Group cultivar Nipponbare chromosome 10, IRGSP-1.0	20222738	20224623	1886	-	15	TA	TA			non-Pack
1980	Mariner	Oryza sativa	NC_029265.1 Oryza sativa Japonica Group cultivar Nipponbare chromosome 10, IRGSP-1.0	20728913	20743304	14392	+	95	TA	TA			Autonomous
1981	Mariner	Oryza sativa	NC_029265.1 Oryza sativa Japonica Group cultivar Nipponbare chromosome 10, IRGSP-1.0	20980462	20981768	1307	+	253	TA	TA	LOC_Os05g50440.1	LOC_Os09g14560.1	Pack-TYPE
384	Mariner	Oryza sativa	NC_029265.1 Oryza sativa Japonica Group cultivar Nipponbare chromosome 10, IRGSP-1.0	21564676	21568988	4313	+	1345	TA	TA			non-Pack
1983	Mariner	Oryza sativa	NC_029265.1 Oryza sativa Japonica Group cultivar Nipponbare chromosome 10, IRGSP-1.0	21825406	21840154	14749	+	38	TA	TA			Autonomous
1985	Mariner	Oryza sativa	NC_029265.1 Oryza sativa Japonica Group cultivar Nipponbare chromosome 10, IRGSP-1.0	22210053	22211534	1482	+	192	TA	TA	LOC_Os03g42550.1	LOC_Os03g42550.1	Pack-TYPE
386	Mariner	Oryza sativa	NC_029265.1 Oryza sativa Japonica Group cultivar Nipponbare chromosome 10, IRGSP-1.0	22792286	22793186	901	+	337	TA	TA	LOC_Os03g42550.1	LOC_Os03g42550.1	Pack-TYPE
1988	Mariner	Oryza sativa	NC_029266.1 Oryza sativa Japonica Group cultivar Nipponbare chromosome 11, IRGSP-1.0	223832	227132	3301	+	325	TA	TA			Autonomous
387	Mariner	Oryza sativa	NC_029266.1 Oryza sativa Japonica Group cultivar Nipponbare chromosome 11, IRGSP-1.0	1932742	1933238	497	-	101	TA	TA			non-Pack
1993	Mariner	Oryza sativa	NC_029266.1 Oryza sativa Japonica Group cultivar Nipponbare chromosome 11, IRGSP-1.0	2195665	2196125	461	-	797	TA	TA	LOC_Os03g42550.1	LOC_Os03g42550.1	Pack-TYPE
1995	Mariner	Oryza sativa	NC_029266.1 Oryza sativa Japonica Group cultivar Nipponbare chromosome 11, IRGSP-1.0	2295694	2309021	13328	+	248	TA	TA			Autonomous
1998	Mariner	Oryza sativa	NC_029266.1 Oryza sativa Japonica Group cultivar Nipponbare chromosome 11, IRGSP-1.0	2615922	2616415	494	+	1183	TA	TA			non-Pack
1999	Mariner	Oryza sativa	NC_029266.1 Oryza sativa Japonica Group cultivar Nipponbare chromosome 11, IRGSP-1.0	2635551	2648025	12475	+	359	TA	TA			Autonomous
388	Mariner	Oryza sativa	NC_029266.1 Oryza sativa Japonica Group cultivar Nipponbare chromosome 11, IRGSP-1.0	2654996	2668018	13023	+	288	TA	TA			Autonomous
390	Mariner	Oryza sativa	NC_029266.1 Oryza sativa Japonica Group cultivar Nipponbare chromosome 11, IRGSP-1.0	3064310	3074971	10662	-	318	TA	TA	LOC_Os11g06370.1	LOC_Os11g06370.1	Pack-TYPE
2020	Mariner	Oryza sativa	NC_029266.1 Oryza sativa Japonica Group cultivar Nipponbare chromosome 11, IRGSP-1.0	5518328	5526070	7743	-	769	TA	TA			Autonomous
2029	Mariner	Oryza sativa	NC_029266.1 Oryza sativa Japonica Group cultivar Nipponbare chromosome 11, IRGSP-1.0	6371408	6376795	5388	-	63	TA	TA			Autonomous
393	Mariner	Oryza sativa	NC_029266.1 Oryza sativa Japonica Group cultivar Nipponbare chromosome 11, IRGSP-1.0	7204198	7204663	466	-	144	TA	TA			non-Pack
2035	Mariner	Oryza sativa	NC_029266.1 Oryza sativa Japonica Group cultivar Nipponbare chromosome 11, IRGSP-1.0	7708502	7723143	14642	+	63	TA	TA			Autonomous
2036	Mariner	Oryza sativa	NC_029266.1 Oryza sativa Japonica Group cultivar Nipponbare chromosome 11, IRGSP-1.0	7939812	7940412	601	-	778	TA	TA			Autonomous
2038	Mariner	Oryza sativa	NC_029266.1 Oryza sativa Japonica Group cultivar Nipponbare chromosome 11, IRGSP-1.0	8576883	8585937	9055	+	809	TA	TA			Autonomous
394	Mariner	Oryza sativa	NC_029266.1 Oryza sativa Japonica Group cultivar Nipponbare chromosome 11, IRGSP-1.0	8646054	8646357	304	+	217	TA	TA			non-Pack
2039	Mariner	Oryza sativa	NC_029266.1 Oryza sativa Japonica Group cultivar Nipponbare chromosome 11, IRGSP-1.0	8900274	8900811	538	+	350	TA	TA	LOC_Os03g42550.1	LOC_Os03g42550.1	Pack-TYPE
2042	Mariner	Oryza sativa	NC_029266.1 Oryza sativa Japonica Group cultivar Nipponbare chromosome 11, IRGSP-1.0	9774207	9789088	14882	+	11	TA	TA			Autonomous
399	Mariner	Oryza sativa	NC_029266.1 Oryza sativa Japonica Group cultivar Nipponbare chromosome 11, IRGSP-1.0	11587044	11587748	705	-	217	TA	TA	LOC_Os11g41365.1	LOC_Os11g41365.1	Pack-TYPE
400	Mariner	Oryza sativa	NC_029266.1 Oryza sativa Japonica Group cultivar Nipponbare chromosome 11, IRGSP-1.0	11921932	11922524	593	+	564	TA	TA	LOC_Os07g03210.1	LOC_Os07g03210.1	Pack-TYPE
2052	Mariner	Oryza sativa	NC_029266.1 Oryza sativa Japonica Group cultivar Nipponbare chromosome 11, IRGSP-1.0	16329412	16331218	1807	-	126	TA	TA			Autonomous
405	Mariner	Oryza sativa	NC_029266.1 Oryza sativa Japonica Group cultivar Nipponbare chromosome 11, IRGSP-1.0	16465812	16466411	600	-	115	TA	TA			non-Pack
2053	Mariner	Oryza sativa	NC_029266.1 Oryza sativa Japonica Group cultivar Nipponbare chromosome 11, IRGSP-1.0	16623825	16631573	7749	-	818	TA	TA			Autonomous
2054	Mariner	Oryza sativa	NC_029266.1 Oryza sativa Japonica Group cultivar Nipponbare chromosome 11, IRGSP-1.0	16683939	16685036	1098	-	31	TA	TA			non-Pack
2058	Mariner	Oryza sativa	NC_029266.1 Oryza sativa Japonica Group cultivar Nipponbare chromosome 11, IRGSP-1.0	17683961	17684521	561	+	168	TA	TA	LOC_Os05g50440.1	LOC_Os08g31910.1	Pack-TYPE
406	Mariner	Oryza sativa	NC_029266.1 Oryza sativa Japonica Group cultivar Nipponbare chromosome 11, IRGSP-1.0	17952317	17952631	315	-	644	TA	TA			non-Pack
2064	Mariner	Oryza sativa	NC_029266.1 Oryza sativa Japonica Group cultivar Nipponbare chromosome 11, IRGSP-1.0	18460619	18461580	962	+	38	TA	TA			non-Pack
408	Mariner	Oryza sativa	NC_029266.1 Oryza sativa Japonica Group cultivar Nipponbare chromosome 11, IRGSP-1.0	18791679	18791989	311	+	808	TA	TA			non-Pack
2069	Mariner	Oryza sativa	NC_029266.1 Oryza sativa Japonica Group cultivar Nipponbare chromosome 11, IRGSP-1.0	18990024	18992382	2359	-	70	TA	TA	LOC_Os03g42550.1	LOC_Os11g32210.1	Pack-TYPE
410	Mariner	Oryza sativa	NC_029266.1 Oryza sativa Japonica Group cultivar Nipponbare chromosome 11, IRGSP-1.0	19309944	19311243	1300	+	115	TA	TA	LOC_Os03g42550.1	LOC_Os12g01355.1	Pack-TYPE
411	Mariner	Oryza sativa	NC_029266.1 Oryza sativa Japonica Group cultivar Nipponbare chromosome 11, IRGSP-1.0	19444823	19445135	313	+	808	TA	TA			non-Pack
2073	Mariner	Oryza sativa	NC_029266.1 Oryza sativa Japonica Group cultivar Nipponbare chromosome 11, IRGSP-1.0	19478858	19479564	707	-	8	TA	TA			non-Pack
2074	Mariner	Oryza sativa	NC_029266.1 Oryza sativa Japonica Group cultivar Nipponbare chromosome 11, IRGSP-1.0	19669253	19669625	373	-	693	TA	TA			non-Pack
2078	Mariner	Oryza sativa	NC_029266.1 Oryza sativa Japonica Group cultivar Nipponbare chromosome 11, IRGSP-1.0	20436472	20437781	1310	-	15	TA	TA	LOC_Os11g34870.1	LOC_Os11g34870.1	Pack-TYPE
2081	Mariner	Oryza sativa	NC_029266.1 Oryza sativa Japonica Group cultivar Nipponbare chromosome 11, IRGSP-1.0	20685986	20694815	8830	-	34	TA	TA			Autonomous
413	Mariner	Oryza sativa	NC_029266.1 Oryza sativa Japonica Group cultivar Nipponbare chromosome 11, IRGSP-1.0	20731675	20734821	3147	-	1472	TA	TA			Autonomous
2095	Mariner	Oryza sativa	NC_029266.1 Oryza sativa Japonica Group cultivar Nipponbare chromosome 11, IRGSP-1.0	22554919	22569265	14347	+	104	TA	TA	LOC_Os11g38040.1	LOC_Os11g38040.1	Pack-TYPE
2096	Mariner	Oryza sativa	NC_029266.1 Oryza sativa Japonica Group cultivar Nipponbare chromosome 11, IRGSP-1.0	22689634	22703752	14119	+	135	TA	TA	LOC_Os11g36790.1	LOC_Os11g36790.1	Pack-TYPE
2099	Mariner	Oryza sativa	NC_029266.1 Oryza sativa Japonica Group cultivar Nipponbare chromosome 11, IRGSP-1.0	24200644	24201207	564	-	1025	TA	TA	LOC_Os03g42550.1	LOC_Os03g42550.1	Pack-TYPE
2102	Mariner	Oryza sativa	NC_029266.1 Oryza sativa Japonica Group cultivar Nipponbare chromosome 11, IRGSP-1.0	24674939	24675463	525	+	118	TA	TA	LOC_Os03g42550.1	LOC_Os03g42550.1	Pack-TYPE
416	Mariner	Oryza sativa	NC_029266.1 Oryza sativa Japonica Group cultivar Nipponbare chromosome 11, IRGSP-1.0	25110370	25118470	8101	-	540	TA	TA	LOC_Os10g20139.1	LOC_Os10g20139.1	Pack-TYPE
2104	Mariner	Oryza sativa	NC_029266.1 Oryza sativa Japonica Group cultivar Nipponbare chromosome 11, IRGSP-1.0	25155851	25156728	878	-	68	TA	TA			non-Pack
2107	Mariner	Oryza sativa	NC_029266.1 Oryza sativa Japonica Group cultivar Nipponbare chromosome 11, IRGSP-1.0	25624135	25625475	1341	-	118	TA	TA	LOC_Os03g42550.1	LOC_Os03g42550.1	Pack-TYPE
417	Mariner	Oryza sativa	NC_029266.1 Oryza sativa Japonica Group cultivar Nipponbare chromosome 11, IRGSP-1.0	26717954	26720599	2646	+	102	TA	TA			Autonomous
418	Mariner	Oryza sativa	NC_029266.1 Oryza sativa Japonica Group cultivar Nipponbare chromosome 11, IRGSP-1.0	26897915	26899369	1455	+	4	TA	TA			non-Pack
2113	Mariner	Oryza sativa	NC_029266.1 Oryza sativa Japonica Group cultivar Nipponbare chromosome 11, IRGSP-1.0	26964452	26972935	8484	-	42	TA	TA			Autonomous
419	Mariner	Oryza sativa	NC_029266.1 Oryza sativa Japonica Group cultivar Nipponbare chromosome 11, IRGSP-1.0	27447465	27458736	11272	+	540	TA	TA			Autonomous
421	Mariner	Oryza sativa	NC_029266.1 Oryza sativa Japonica Group cultivar Nipponbare chromosome 11, IRGSP-1.0	27883215	27897573	14359	+	101	TA	TA			Autonomous
422	Mariner	Oryza sativa	NC_029266.1 Oryza sativa Japonica Group cultivar Nipponbare chromosome 11, IRGSP-1.0	28013164	28015650	2487	+	318	TG	TG	LOC_Os06g23220.1	LOC_Os07g04780.1	Pack-TYPE
425	Mariner	Oryza sativa	NC_029267.1 Oryza sativa Japonica Group cultivar Nipponbare chromosome 12, IRGSP-1.0	197769	199807	2039	-	77	TA	TA			Autonomous
2125	Mariner	Oryza sativa	NC_029267.1 Oryza sativa Japonica Group cultivar Nipponbare chromosome 12, IRGSP-1.0	1226351	1233515	7165	+	1024	TA	TA			Autonomous
2129	Mariner	Oryza sativa	NC_029267.1 Oryza sativa Japonica Group cultivar Nipponbare chromosome 12, IRGSP-1.0	2340940	2342852	1913	-	25	TA	TA	LOC_Os03g42550.1	LOC_Os03g42550.1	Pack-TYPE
2139	Mariner	Oryza sativa	NC_029267.1 Oryza sativa Japonica Group cultivar Nipponbare chromosome 12, IRGSP-1.0	3443453	3456521	13069	+	283	TA	TA			Autonomous
2140	Mariner	Oryza sativa	NC_029267.1 Oryza sativa Japonica Group cultivar Nipponbare chromosome 12, IRGSP-1.0	3546729	3548714	1986	-	126	TA	TA			non-Pack
2142	Mariner	Oryza sativa	NC_029267.1 Oryza sativa Japonica Group cultivar Nipponbare chromosome 12, IRGSP-1.0	3817169	3817534	366	-	1557	TA	TA			non-Pack
427	Mariner	Oryza sativa	NC_029267.1 Oryza sativa Japonica Group cultivar Nipponbare chromosome 12, IRGSP-1.0	4107748	4108931	1184	-	78	TA	TA	LOC_Os01g32520.1	LOC_Os01g32520.1	Pack-TYPE
2145	Mariner	Oryza sativa	NC_029267.1 Oryza sativa Japonica Group cultivar Nipponbare chromosome 12, IRGSP-1.0	4674488	4689481	14994	+	0	TA	TA			Autonomous
2146	Mariner	Oryza sativa	NC_029267.1 Oryza sativa Japonica Group cultivar Nipponbare chromosome 12, IRGSP-1.0	4820370	4822678	2309	+	8	TA	TA	LOC_Os03g42550.1	LOC_Os03g42550.1	Pack-TYPE
2148	Mariner	Oryza sativa	NC_029267.1 Oryza sativa Japonica Group cultivar Nipponbare chromosome 12, IRGSP-1.0	4895141	4898367	3227	-	492	TA	TA			Autonomous
2149	Mariner	Oryza sativa	NC_029267.1 Oryza sativa Japonica Group cultivar Nipponbare chromosome 12, IRGSP-1.0	4904108	4910569	6462	+	976	TA	TA			Autonomous
428	Mariner	Oryza sativa	NC_029267.1 Oryza sativa Japonica Group cultivar Nipponbare chromosome 12, IRGSP-1.0	5409066	5410399	1334	+	254	TA	TA			Autonomous
2151	Mariner	Oryza sativa	NC_029267.1 Oryza sativa Japonica Group cultivar Nipponbare chromosome 12, IRGSP-1.0	5426224	5438397	12174	+	399	TA	TA			Autonomous
429	Mariner	Oryza sativa	NC_029267.1 Oryza sativa Japonica Group cultivar Nipponbare chromosome 12, IRGSP-1.0	5491127	5491438	312	+	217	TA	TA			non-Pack
2153	Mariner	Oryza sativa	NC_029267.1 Oryza sativa Japonica Group cultivar Nipponbare chromosome 12, IRGSP-1.0	6123306	6127610	4305	+	922	TA	TA	LOC_Os07g02110.1	LOC_Os07g02110.1	Pack-TYPE
431	Mariner	Oryza sativa	NC_029267.1 Oryza sativa Japonica Group cultivar Nipponbare chromosome 12, IRGSP-1.0	6230177	6230485	309	+	115	TA	TA			non-Pack
2155	Mariner	Oryza sativa	NC_029267.1 Oryza sativa Japonica Group cultivar Nipponbare chromosome 12, IRGSP-1.0	6524219	6534177	9959	-	33	TA	TA			Autonomous
2157	Mariner	Oryza sativa	NC_029267.1 Oryza sativa Japonica Group cultivar Nipponbare chromosome 12, IRGSP-1.0	6721170	6728765	7596	+	976	TA	TA			Autonomous
2158	Mariner	Oryza sativa	NC_029267.1 Oryza sativa Japonica Group cultivar Nipponbare chromosome 12, IRGSP-1.0	7035384	7039486	4103	-	646	TA	TA			Autonomous
2161	Mariner	Oryza sativa	NC_029267.1 Oryza sativa Japonica Group cultivar Nipponbare chromosome 12, IRGSP-1.0	7226312	7239104	12793	+	319	TA	TA	LOC_Os12g13030.1	LOC_Os12g13030.1	Pack-TYPE
434	Mariner	Oryza sativa	NC_029267.1 Oryza sativa Japonica Group cultivar Nipponbare chromosome 12, IRGSP-1.0	7248016	7249537	1522	-	52	TA	TA			non-Pack
437	Mariner	Oryza sativa	NC_029267.1 Oryza sativa Japonica Group cultivar Nipponbare chromosome 12, IRGSP-1.0	8381615	8382207	593	+	98	TA	TA	LOC_Os09g29584.1	LOC_Os09g29584.1	Pack-TYPE
2165	Mariner	Oryza sativa	NC_029267.1 Oryza sativa Japonica Group cultivar Nipponbare chromosome 12, IRGSP-1.0	9108466	9109598	1133	+	1629	TA	TA	LOC_Os02g33240.1	LOC_Os02g33240.1	Pack-TYPE
2166	Mariner	Oryza sativa	NC_029267.1 Oryza sativa Japonica Group cultivar Nipponbare chromosome 12, IRGSP-1.0	9206834	9207660	827	+	21	TA	TA			non-Pack
2167	Mariner	Oryza sativa	NC_029267.1 Oryza sativa Japonica Group cultivar Nipponbare chromosome 12, IRGSP-1.0	9362703	9363156	454	-	58	TA	TA			non-Pack
2169	Mariner	Oryza sativa	NC_029267.1 Oryza sativa Japonica Group cultivar Nipponbare chromosome 12, IRGSP-1.0	10289047	10290798	1752	+	118	TA	TA	LOC_Os03g42550.1	LOC_Os09g12480.1	Pack-TYPE
2170	Mariner	Oryza sativa	NC_029267.1 Oryza sativa Japonica Group cultivar Nipponbare chromosome 12, IRGSP-1.0	10310101	10320444	10344	+	646	TA	TA			Autonomous
439	Mariner	Oryza sativa	NC_029267.1 Oryza sativa Japonica Group cultivar Nipponbare chromosome 12, IRGSP-1.0	11361707	11362521	815	-	644	TA	TA			non-Pack
2177	Mariner	Oryza sativa	NC_029267.1 Oryza sativa Japonica Group cultivar Nipponbare chromosome 12, IRGSP-1.0	14698865	14712991	14127	+	134	TA	TA			Autonomous
2178	Mariner	Oryza sativa	NC_029267.1 Oryza sativa Japonica Group cultivar Nipponbare chromosome 12, IRGSP-1.0	16062371	16074839	12469	+	360	TA	TA			Autonomous
440	Mariner	Oryza sativa	NC_029267.1 Oryza sativa Japonica Group cultivar Nipponbare chromosome 12, IRGSP-1.0	16127129	16128254	1126	+	41	TA	TA	LOC_Os01g32520.1	LOC_Os01g32520.1	Pack-TYPE
441	Mariner	Oryza sativa	NC_029267.1 Oryza sativa Japonica Group cultivar Nipponbare chromosome 12, IRGSP-1.0	16993797	16996541	2745	-	259	TA	TA			Autonomous
443	Mariner	Oryza sativa	NC_029267.1 Oryza sativa Japonica Group cultivar Nipponbare chromosome 12, IRGSP-1.0	17069404	17069720	317	+	115	TA	TA			non-Pack
444	Mariner	Oryza sativa	NC_029267.1 Oryza sativa Japonica Group cultivar Nipponbare chromosome 12, IRGSP-1.0	17409791	17424500	14710	+	49	TA	TA	LOC_Os03g01240.1	LOC_Os03g01240.1	Pack-TYPE
445	Mariner	Oryza sativa	NC_029267.1 Oryza sativa Japonica Group cultivar Nipponbare chromosome 12, IRGSP-1.0	17716497	17716810	314	+	808	TA	TA			non-Pack
446	Mariner	Oryza sativa	NC_029267.1 Oryza sativa Japonica Group cultivar Nipponbare chromosome 12, IRGSP-1.0	17744552	17744864	313	+	808	TA	TA			non-Pack
447	Mariner	Oryza sativa	NC_029267.1 Oryza sativa Japonica Group cultivar Nipponbare chromosome 12, IRGSP-1.0	17767070	17767382	313	+	808	TA	TA			non-Pack
2186	Mariner	Oryza sativa	NC_029267.1 Oryza sativa Japonica Group cultivar Nipponbare chromosome 12, IRGSP-1.0	17780695	17794983	14289	+	112	TA	TA			Autonomous
2190	Mariner	Oryza sativa	NC_029267.1 Oryza sativa Japonica Group cultivar Nipponbare chromosome 12, IRGSP-1.0	19120684	19134450	13767	+	189	TA	TA	LOC_Os12g31790.1	LOC_Os12g31790.1	Pack-TYPE
449	Mariner	Oryza sativa	NC_029267.1 Oryza sativa Japonica Group cultivar Nipponbare chromosome 12, IRGSP-1.0	19548281	19563056	14776	+	28	TA	TA			Autonomous
450	Mariner	Oryza sativa	NC_029267.1 Oryza sativa Japonica Group cultivar Nipponbare chromosome 12, IRGSP-1.0	19791590	19794800	3211	+	1472	TA	TA			Autonomous
2197	Mariner	Oryza sativa	NC_029267.1 Oryza sativa Japonica Group cultivar Nipponbare chromosome 12, IRGSP-1.0	20090814	20105469	14656	+	61	TA	TA			Autonomous
452	Mariner	Oryza sativa	NC_029267.1 Oryza sativa Japonica Group cultivar Nipponbare chromosome 12, IRGSP-1.0	21736529	21737421	893	+	11	TA	TA			non-Pack
2201	Mariner	Oryza sativa	NC_029267.1 Oryza sativa Japonica Group cultivar Nipponbare chromosome 12, IRGSP-1.0	21785191	21797929	12739	+	328	TA	TA			Autonomous
2209	Mariner	Oryza sativa	NC_029267.1 Oryza sativa Japonica Group cultivar Nipponbare chromosome 12, IRGSP-1.0	22747873	22748868	996	-	126	TA	TA			non-Pack
2210	Mariner	Oryza sativa	NC_029267.1 Oryza sativa Japonica Group cultivar Nipponbare chromosome 12, IRGSP-1.0	23077943	23091528	13586	+	217	TA	TA			Autonomous
2213	Mariner	Oryza sativa	NC_029267.1 Oryza sativa Japonica Group cultivar Nipponbare chromosome 12, IRGSP-1.0	23625092	23626520	1429	+	154	TA	TA			non-Pack
454	Mariner	Oryza sativa	NC_029267.1 Oryza sativa Japonica Group cultivar Nipponbare chromosome 12, IRGSP-1.0	23626912	23627221	310	-	115	TA	TA			non-Pack
2215	Mariner	Oryza sativa	NC_029267.1 Oryza sativa Japonica Group cultivar Nipponbare chromosome 12, IRGSP-1.0	23798151	23812876	14726	+	45	TA	TA			Autonomous
2219	Mariner	Oryza sativa	NC_029267.1 Oryza sativa Japonica Group cultivar Nipponbare chromosome 12, IRGSP-1.0	24129566	24142175	12610	+	348	TA	TA			Autonomous
456	Mariner	Oryza sativa	NC_029267.1 Oryza sativa Japonica Group cultivar Nipponbare chromosome 12, IRGSP-1.0	24649486	24656326	6841	+	535	TA	TA			Autonomous
457	Mariner	Oryza sativa	NC_029267.1 Oryza sativa Japonica Group cultivar Nipponbare chromosome 12, IRGSP-1.0	24680818	24681128	311	+	217	TA	TA			non-Pack
2231	Mariner	Oryza sativa	NC_029267.1 Oryza sativa Japonica Group cultivar Nipponbare chromosome 12, IRGSP-1.0	26066398	26068317	1920	-	46	TA	TA			non-Pack
2232	Mariner	Oryza sativa	NC_029267.1 Oryza sativa Japonica Group cultivar Nipponbare chromosome 12, IRGSP-1.0	26171538	26172089	552	-	61	TA	TA			Autonomous
2233	Mariner	Oryza sativa	NC_029267.1 Oryza sativa Japonica Group cultivar Nipponbare chromosome 12, IRGSP-1.0	26230946	26243663	12718	+	332	TA	TA			Autonomous
460	Mariner	Oryza sativa	NC_029267.1 Oryza sativa Japonica Group cultivar Nipponbare chromosome 12, IRGSP-1.0	26935202	26935960	759	+	138	TA	TA			non-Pack
461	Mariner	Oryza sativa	NC_029267.1 Oryza sativa Japonica Group cultivar Nipponbare chromosome 12, IRGSP-1.0	27031945	27039797	7853	+	953	TA	TA			Autonomous
2237	Mariner	Oryza sativa	NC_029267.1 Oryza sativa Japonica Group cultivar Nipponbare chromosome 12, IRGSP-1.0	27068111	27080687	12577	+	350	TA	TA			Autonomous
2239	Mariner	Oryza sativa	NC_029267.1 Oryza sativa Japonica Group cultivar Nipponbare chromosome 12, IRGSP-1.0	27441551	27443083	1533	-	34	TA	TA	LOC_Os03g42550.1	LOC_Os03g42550.1	Pack-TYPE
2240	Mariner	Oryza sativa	NC_029267.1 Oryza sativa Japonica Group cultivar Nipponbare chromosome 12, IRGSP-1.0	27493132	27494372	1241	+	40	TA	TA	LOC_Os03g42550.1	LOC_Os03g42550.1	Pack-TYPE
462	Mariner	Oryza sativa	NW_015379207.1 Oryza sativa Japonica Group cultivar Nipponbare unplaced genomic scaffold, IRGSP-1.0 Syng_TIGR_028	21064	21375	312	-	1345	TA	TA			non-Pack
116	PIF	Oryza sativa	NC_029256.1 Oryza sativa Japonica Group cultivar Nipponbare chromosome 1, IRGSP-1.0	1131875	1132586	712	-	33	ATT	ATT	LOC_Os08g41950.1	LOC_Os08g41950.1	Pack-TYPE
117	PIF	Oryza sativa	NC_029256.1 Oryza sativa Japonica Group cultivar Nipponbare chromosome 1, IRGSP-1.0	2462398	2469508	7111	+	60	TTA	TTA			Autonomous
62	PIF	Oryza sativa	NC_029256.1 Oryza sativa Japonica Group cultivar Nipponbare chromosome 1, IRGSP-1.0	2999691	3009257	9567	+	41	AAG	AAG			Autonomous
63	PIF	Oryza sativa	NC_029256.1 Oryza sativa Japonica Group cultivar Nipponbare chromosome 1, IRGSP-1.0	4987578	4988571	994	-	38	TAA	TAA	LOC_Os01g09680.1	LOC_Os12g14660.1	Pack-TYPE
118	PIF	Oryza sativa	NC_029256.1 Oryza sativa Japonica Group cultivar Nipponbare chromosome 1, IRGSP-1.0	5206338	5206678	341	-	2	TTA	TTA			non-Pack
119	PIF	Oryza sativa	NC_029256.1 Oryza sativa Japonica Group cultivar Nipponbare chromosome 1, IRGSP-1.0	5917054	5917739	686	+	53	ATA	ATA			Autonomous
121	PIF	Oryza sativa	NC_029256.1 Oryza sativa Japonica Group cultivar Nipponbare chromosome 1, IRGSP-1.0	6981813	6982210	398	+	7	TAA	TAA			non-Pack
123	PIF	Oryza sativa	NC_029256.1 Oryza sativa Japonica Group cultivar Nipponbare chromosome 1, IRGSP-1.0	7767913	7768254	342	-	2	ATA	ATA			non-Pack
64	PIF	Oryza sativa	NC_029256.1 Oryza sativa Japonica Group cultivar Nipponbare chromosome 1, IRGSP-1.0	10105244	10106176	933	+	38	TTT	TTT			non-Pack
125	PIF	Oryza sativa	NC_029256.1 Oryza sativa Japonica Group cultivar Nipponbare chromosome 1, IRGSP-1.0	11673981	11674337	357	-	2	CTA	CTA			non-Pack
126	PIF	Oryza sativa	NC_029256.1 Oryza sativa Japonica Group cultivar Nipponbare chromosome 1, IRGSP-1.0	13122383	13122724	342	+	2	CAA	CAA			non-Pack
127	PIF	Oryza sativa	NC_029256.1 Oryza sativa Japonica Group cultivar Nipponbare chromosome 1, IRGSP-1.0	14070231	14070534	304	-	7	TAA	TAA			non-Pack
129	PIF	Oryza sativa	NC_029256.1 Oryza sativa Japonica Group cultivar Nipponbare chromosome 1, IRGSP-1.0	17656683	17657024	342	-	31	TTA	TTA			non-Pack
130	PIF	Oryza sativa	NC_029256.1 Oryza sativa Japonica Group cultivar Nipponbare chromosome 1, IRGSP-1.0	18261655	18261985	331	-	23	TTA	TTA			non-Pack
131	PIF	Oryza sativa	NC_029256.1 Oryza sativa Japonica Group cultivar Nipponbare chromosome 1, IRGSP-1.0	18337629	18337958	330	-	24	AAT	AAT			non-Pack
66	PIF	Oryza sativa	NC_029256.1 Oryza sativa Japonica Group cultivar Nipponbare chromosome 1, IRGSP-1.0	19542084	19542736	653	-	20	TTA	TTA			non-Pack
132	PIF	Oryza sativa	NC_029256.1 Oryza sativa Japonica Group cultivar Nipponbare chromosome 1, IRGSP-1.0	20555569	20555878	310	+	7	TTA	TTA			non-Pack
133	PIF	Oryza sativa	NC_029256.1 Oryza sativa Japonica Group cultivar Nipponbare chromosome 1, IRGSP-1.0	22192955	22193289	335	+	22	AAA	AAA			non-Pack
134	PIF	Oryza sativa	NC_029256.1 Oryza sativa Japonica Group cultivar Nipponbare chromosome 1, IRGSP-1.0	22248870	22249210	341	-	27	TGA	TGA			non-Pack
135	PIF	Oryza sativa	NC_029256.1 Oryza sativa Japonica Group cultivar Nipponbare chromosome 1, IRGSP-1.0	23353177	23353521	345	+	42	TTA	TTA			non-Pack
136	PIF	Oryza sativa	NC_029256.1 Oryza sativa Japonica Group cultivar Nipponbare chromosome 1, IRGSP-1.0	23419337	23419734	398	-	72	TTA	TTA			non-Pack
137	PIF	Oryza sativa	NC_029256.1 Oryza sativa Japonica Group cultivar Nipponbare chromosome 1, IRGSP-1.0	28548128	28548437	310	-	7	TAA	TAA			non-Pack
138	PIF	Oryza sativa	NC_029256.1 Oryza sativa Japonica Group cultivar Nipponbare chromosome 1, IRGSP-1.0	28708371	28708697	327	-	24	ATT	ATT			non-Pack
139	PIF	Oryza sativa	NC_029256.1 Oryza sativa Japonica Group cultivar Nipponbare chromosome 1, IRGSP-1.0	28740988	28741338	351	+	22	TTA	TTA			non-Pack
3	PIF	Oryza sativa	NC_029256.1 Oryza sativa Japonica Group cultivar Nipponbare chromosome 1, IRGSP-1.0	28841519	28856059	14541	+	5	TGA	TGA			Autonomous
140	PIF	Oryza sativa	NC_029256.1 Oryza sativa Japonica Group cultivar Nipponbare chromosome 1, IRGSP-1.0	29497647	29497973	327	-	24	ATA	ATA			non-Pack
4	PIF	Oryza sativa	NC_029256.1 Oryza sativa Japonica Group cultivar Nipponbare chromosome 1, IRGSP-1.0	34919249	34930934	11686	+	21	TTT	TTT			Autonomous
141	PIF	Oryza sativa	NC_029256.1 Oryza sativa Japonica Group cultivar Nipponbare chromosome 1, IRGSP-1.0	38444238	38444729	492	-	44	TTA	TTA	LOC_Os09g14560.1	LOC_Os09g14560.1	Pack-TYPE
142	PIF	Oryza sativa	NC_029256.1 Oryza sativa Japonica Group cultivar Nipponbare chromosome 1, IRGSP-1.0	39151188	39151541	354	-	2	CAT	CAT			non-Pack
5	PIF	Oryza sativa	NC_029256.1 Oryza sativa Japonica Group cultivar Nipponbare chromosome 1, IRGSP-1.0	40976967	40977328	362	-	5	TTA	TTA	LOC_Os12g20380.1	LOC_Os12g20380.1	Pack-TYPE
144	PIF	Oryza sativa	NC_029256.1 Oryza sativa Japonica Group cultivar Nipponbare chromosome 1, IRGSP-1.0	42763490	42763816	327	+	24	GAC	GAC			non-Pack
68	PIF	Oryza sativa	NC_029256.1 Oryza sativa Japonica Group cultivar Nipponbare chromosome 1, IRGSP-1.0	42764783	42765525	743	-	64	GAA	GAA	LOC_Os03g19320.1	LOC_Os03g19320.1	Pack-TYPE
146	PIF	Oryza sativa	NC_029257.1 Oryza sativa Japonica Group cultivar Nipponbare chromosome 2, IRGSP-1.0	4003169	4013461	10293	+	31	TTA	TTA			Autonomous
147	PIF	Oryza sativa	NC_029257.1 Oryza sativa Japonica Group cultivar Nipponbare chromosome 2, IRGSP-1.0	4515054	4515401	348	-	2	ATG	ATG			non-Pack
148	PIF	Oryza sativa	NC_029257.1 Oryza sativa Japonica Group cultivar Nipponbare chromosome 2, IRGSP-1.0	4841105	4855108	14004	+	7	TTA	TTA			Autonomous
149	PIF	Oryza sativa	NC_029257.1 Oryza sativa Japonica Group cultivar Nipponbare chromosome 2, IRGSP-1.0	5910331	5912202	1872	-	12	TTA	TTA			Autonomous
150	PIF	Oryza sativa	NC_029257.1 Oryza sativa Japonica Group cultivar Nipponbare chromosome 2, IRGSP-1.0	6735838	6738405	2568	+	85	TAA	TAA			Autonomous
151	PIF	Oryza sativa	NC_029257.1 Oryza sativa Japonica Group cultivar Nipponbare chromosome 2, IRGSP-1.0	8121495	8132538	11044	+	24	CTT	CTT			Autonomous
152	PIF	Oryza sativa	NC_029257.1 Oryza sativa Japonica Group cultivar Nipponbare chromosome 2, IRGSP-1.0	10194318	10194657	340	+	27	TTA	TTA			non-Pack
153	PIF	Oryza sativa	NC_029257.1 Oryza sativa Japonica Group cultivar Nipponbare chromosome 2, IRGSP-1.0	12712652	12712988	337	-	2	TAG	TAG			non-Pack
154	PIF	Oryza sativa	NC_029257.1 Oryza sativa Japonica Group cultivar Nipponbare chromosome 2, IRGSP-1.0	13295825	13296168	344	+	23	TAA	TAA			non-Pack
155	PIF	Oryza sativa	NC_029257.1 Oryza sativa Japonica Group cultivar Nipponbare chromosome 2, IRGSP-1.0	17098907	17099237	331	+	100	TAC	TAC			non-Pack
156	PIF	Oryza sativa	NC_029257.1 Oryza sativa Japonica Group cultivar Nipponbare chromosome 2, IRGSP-1.0	18753853	18764618	10766	+	27	TAA	TAA			Autonomous
69	PIF	Oryza sativa	NC_029257.1 Oryza sativa Japonica Group cultivar Nipponbare chromosome 2, IRGSP-1.0	18874558	18875267	710	-	41	TTA	TTA			non-Pack
157	PIF	Oryza sativa	NC_029257.1 Oryza sativa Japonica Group cultivar Nipponbare chromosome 2, IRGSP-1.0	20564855	20565280	426	+	68	TTA	TTA			non-Pack
158	PIF	Oryza sativa	NC_029257.1 Oryza sativa Japonica Group cultivar Nipponbare chromosome 2, IRGSP-1.0	21541740	21542041	302	+	7	TAA	TAA			non-Pack
159	PIF	Oryza sativa	NC_029257.1 Oryza sativa Japonica Group cultivar Nipponbare chromosome 2, IRGSP-1.0	24689674	24689986	313	-	7	TTA	TTA			non-Pack
160	PIF	Oryza sativa	NC_029257.1 Oryza sativa Japonica Group cultivar Nipponbare chromosome 2, IRGSP-1.0	26153232	26153577	346	+	2	CTA	CTA			non-Pack
161	PIF	Oryza sativa	NC_029257.1 Oryza sativa Japonica Group cultivar Nipponbare chromosome 2, IRGSP-1.0	27043702	27044017	316	-	24	TAT	TAT			non-Pack
71	PIF	Oryza sativa	NC_029257.1 Oryza sativa Japonica Group cultivar Nipponbare chromosome 2, IRGSP-1.0	28311676	28312381	706	-	20	TAA	TAA	LOC_Os11g08290.1	LOC_Os11g08290.1	Pack-TYPE
162	PIF	Oryza sativa	NC_029257.1 Oryza sativa Japonica Group cultivar Nipponbare chromosome 2, IRGSP-1.0	30454697	30455042	346	+	23	TTA	TTA			non-Pack
163	PIF	Oryza sativa	NC_029257.1 Oryza sativa Japonica Group cultivar Nipponbare chromosome 2, IRGSP-1.0	31418124	31418505	382	+	7	TTA	TTA			non-Pack
72	PIF	Oryza sativa	NC_029257.1 Oryza sativa Japonica Group cultivar Nipponbare chromosome 2, IRGSP-1.0	33415574	33417060	1487	-	5	ATT	ATT			Autonomous
164	PIF	Oryza sativa	NC_029257.1 Oryza sativa Japonica Group cultivar Nipponbare chromosome 2, IRGSP-1.0	34826923	34832397	5475	-	12	TCA	TCA			Autonomous
165	PIF	Oryza sativa	NC_029257.1 Oryza sativa Japonica Group cultivar Nipponbare chromosome 2, IRGSP-1.0	35349026	35349352	327	+	24	CGT	CGT			non-Pack
167	PIF	Oryza sativa	NC_029258.1 Oryza sativa Japonica Group cultivar Nipponbare chromosome 3, IRGSP-1.0	1011932	1013093	1162	+	23	CTA	CTA			non-Pack
168	PIF	Oryza sativa	NC_029258.1 Oryza sativa Japonica Group cultivar Nipponbare chromosome 3, IRGSP-1.0	1393210	1393530	321	+	24	CTA	CTA			non-Pack
73	PIF	Oryza sativa	NC_029258.1 Oryza sativa Japonica Group cultivar Nipponbare chromosome 3, IRGSP-1.0	2701687	2702407	721	+	64	TAA	TAA	LOC_Os03g19320.1	LOC_Os03g19320.1	Pack-TYPE
76	PIF	Oryza sativa	NC_029258.1 Oryza sativa Japonica Group cultivar Nipponbare chromosome 3, IRGSP-1.0	6891331	6897602	6272	+	64	TTA	TTA	LOC_Os03g50720.1	LOC_Os09g14560.1	Pack-TYPE
171	PIF	Oryza sativa	NC_029258.1 Oryza sativa Japonica Group cultivar Nipponbare chromosome 3, IRGSP-1.0	7375545	7375942	398	+	64	TAA	TAA			non-Pack
7	PIF	Oryza sativa	NC_029258.1 Oryza sativa Japonica Group cultivar Nipponbare chromosome 3, IRGSP-1.0	9111166	9119405	8240	+	51	TAG	TAG			Autonomous
8	PIF	Oryza sativa	NC_029258.1 Oryza sativa Japonica Group cultivar Nipponbare chromosome 3, IRGSP-1.0	9826062	9837728	11667	+	22	GTT	GTT	LOC_Os03g17680.1	LOC_Os03g17680.1	Pack-TYPE
172	PIF	Oryza sativa	NC_029258.1 Oryza sativa Japonica Group cultivar Nipponbare chromosome 3, IRGSP-1.0	11399795	11400484	690	-	33	ATA	ATA			Autonomous
10	PIF	Oryza sativa	NC_029258.1 Oryza sativa Japonica Group cultivar Nipponbare chromosome 3, IRGSP-1.0	11862563	11864421	1859	-	71	TAA	TAA			non-Pack
173	PIF	Oryza sativa	NC_029258.1 Oryza sativa Japonica Group cultivar Nipponbare chromosome 3, IRGSP-1.0	14772205	14772531	327	-	24	CAT	CAT			non-Pack
174	PIF	Oryza sativa	NC_029258.1 Oryza sativa Japonica Group cultivar Nipponbare chromosome 3, IRGSP-1.0	15577402	15577725	324	-	24	ATT	ATT			non-Pack
78	PIF	Oryza sativa	NC_029258.1 Oryza sativa Japonica Group cultivar Nipponbare chromosome 3, IRGSP-1.0	15652789	15653598	810	-	12	TAG	TAG	LOC_Os10g05300.1	LOC_Os10g05300.1	Pack-TYPE
11	PIF	Oryza sativa	NC_029258.1 Oryza sativa Japonica Group cultivar Nipponbare chromosome 3, IRGSP-1.0	16824534	16829626	5093	+	51	TAG	TAG			non-Pack
12	PIF	Oryza sativa	NC_029258.1 Oryza sativa Japonica Group cultivar Nipponbare chromosome 3, IRGSP-1.0	16882266	16882671	406	+	119	TGA	TGA			non-Pack
175	PIF	Oryza sativa	NC_029258.1 Oryza sativa Japonica Group cultivar Nipponbare chromosome 3, IRGSP-1.0	17171805	17172142	338	-	7	TAA	TAA			non-Pack
13	PIF	Oryza sativa	NC_029258.1 Oryza sativa Japonica Group cultivar Nipponbare chromosome 3, IRGSP-1.0	17339664	17340587	924	+	104	ATA	ATA	LOC_Os11g25470.1	LOC_Os11g25470.1	Pack-TYPE
14	PIF	Oryza sativa	NC_029258.1 Oryza sativa Japonica Group cultivar Nipponbare chromosome 3, IRGSP-1.0	19324038	19333145	9108	+	45	TAG	TAG			Autonomous
79	PIF	Oryza sativa	NC_029258.1 Oryza sativa Japonica Group cultivar Nipponbare chromosome 3, IRGSP-1.0	23004272	23005010	739	-	64	TAA	TAA	LOC_Os03g19320.1	LOC_Os03g19320.1	Pack-TYPE
176	PIF	Oryza sativa	NC_029258.1 Oryza sativa Japonica Group cultivar Nipponbare chromosome 3, IRGSP-1.0	23760120	23760446	327	+	24	TAA	TAA			non-Pack
177	PIF	Oryza sativa	NC_029258.1 Oryza sativa Japonica Group cultivar Nipponbare chromosome 3, IRGSP-1.0	23925049	23925386	338	+	100	GTA	GTA			non-Pack
178	PIF	Oryza sativa	NC_029258.1 Oryza sativa Japonica Group cultivar Nipponbare chromosome 3, IRGSP-1.0	25053235	25057575	4341	+	74	ATC	ATC			Autonomous
16	PIF	Oryza sativa	NC_029258.1 Oryza sativa Japonica Group cultivar Nipponbare chromosome 3, IRGSP-1.0	25314846	25315161	316	+	18	TTA	TTA			non-Pack
179	PIF	Oryza sativa	NC_029258.1 Oryza sativa Japonica Group cultivar Nipponbare chromosome 3, IRGSP-1.0	27912777	27923289	10513	+	11	TGA	TGA			Autonomous
80	PIF	Oryza sativa	NC_029258.1 Oryza sativa Japonica Group cultivar Nipponbare chromosome 3, IRGSP-1.0	28244359	28244685	327	+	24	GCT	GCT			non-Pack
82	PIF	Oryza sativa	NC_029258.1 Oryza sativa Japonica Group cultivar Nipponbare chromosome 3, IRGSP-1.0	31837559	31838457	899	+	64	TAC	TAC	LOC_Os03g19320.1	LOC_Os03g19320.1	Pack-TYPE
181	PIF	Oryza sativa	NC_029258.1 Oryza sativa Japonica Group cultivar Nipponbare chromosome 3, IRGSP-1.0	33934688	33935086	399	+	85	TAA	TAA			non-Pack
182	PIF	Oryza sativa	NC_029258.1 Oryza sativa Japonica Group cultivar Nipponbare chromosome 3, IRGSP-1.0	35590915	35591224	310	+	44	TAA	TAA			non-Pack
183	PIF	Oryza sativa	NC_029259.1 Oryza sativa Japonica Group cultivar Nipponbare chromosome 4, IRGSP-1.0	172262	172604	343	-	27	TAT	TAT			non-Pack
18	PIF	Oryza sativa	NC_029259.1 Oryza sativa Japonica Group cultivar Nipponbare chromosome 4, IRGSP-1.0	1498421	1503504	5084	-	51	CTA	CTA			non-Pack
83	PIF	Oryza sativa	NC_029259.1 Oryza sativa Japonica Group cultivar Nipponbare chromosome 4, IRGSP-1.0	5251869	5261803	9935	+	38	TAA	TAA	LOC_Os01g09680.1	LOC_Os01g09680.1	Pack-TYPE
84	PIF	Oryza sativa	NC_029259.1 Oryza sativa Japonica Group cultivar Nipponbare chromosome 4, IRGSP-1.0	5783131	5783911	781	+	64	GTA	GTA	LOC_Os03g19320.1	LOC_Os03g19320.1	Pack-TYPE
184	PIF	Oryza sativa	NC_029259.1 Oryza sativa Japonica Group cultivar Nipponbare chromosome 4, IRGSP-1.0	8005587	8005896	310	-	7	TTA	TTA			non-Pack
185	PIF	Oryza sativa	NC_029259.1 Oryza sativa Japonica Group cultivar Nipponbare chromosome 4, IRGSP-1.0	9261074	9265635	4562	+	72	TTA	TTA			Autonomous
85	PIF	Oryza sativa	NC_029259.1 Oryza sativa Japonica Group cultivar Nipponbare chromosome 4, IRGSP-1.0	12036972	12039333	2362	-	12	TAG	TAG	LOC_Os02g06350.1	LOC_Os02g06350.1	Pack-TYPE
187	PIF	Oryza sativa	NC_029259.1 Oryza sativa Japonica Group cultivar Nipponbare chromosome 4, IRGSP-1.0	13496224	13496566	343	+	27	TTA	TTA			non-Pack
21	PIF	Oryza sativa	NC_029259.1 Oryza sativa Japonica Group cultivar Nipponbare chromosome 4, IRGSP-1.0	13684105	13697411	13307	+	11	TTT	TTT			Autonomous
86	PIF	Oryza sativa	NC_029259.1 Oryza sativa Japonica Group cultivar Nipponbare chromosome 4, IRGSP-1.0	14710474	14711262	789	+	64	TTA	TTA			non-Pack
87	PIF	Oryza sativa	NC_029259.1 Oryza sativa Japonica Group cultivar Nipponbare chromosome 4, IRGSP-1.0	17268582	17269463	882	-	12	ATA	ATA			Autonomous
88	PIF	Oryza sativa	NC_029259.1 Oryza sativa Japonica Group cultivar Nipponbare chromosome 4, IRGSP-1.0	17303606	17304495	890	-	12	ATA	ATA			Autonomous
188	PIF	Oryza sativa	NC_029259.1 Oryza sativa Japonica Group cultivar Nipponbare chromosome 4, IRGSP-1.0	19775741	19776084	344	-	2	GAA	GAA			non-Pack
189	PIF	Oryza sativa	NC_029259.1 Oryza sativa Japonica Group cultivar Nipponbare chromosome 4, IRGSP-1.0	21694007	21699021	5015	+	68	TTA	TTA			non-Pack
192	PIF	Oryza sativa	NC_029259.1 Oryza sativa Japonica Group cultivar Nipponbare chromosome 4, IRGSP-1.0	23533209	23548076	14868	+	0	TAA	TAA			Autonomous
194	PIF	Oryza sativa	NC_029259.1 Oryza sativa Japonica Group cultivar Nipponbare chromosome 4, IRGSP-1.0	25734177	25734505	329	+	24	CAA	CAA			non-Pack
195	PIF	Oryza sativa	NC_029259.1 Oryza sativa Japonica Group cultivar Nipponbare chromosome 4, IRGSP-1.0	26147356	26147698	343	-	23	TAT	TAT			non-Pack
89	PIF	Oryza sativa	NC_029259.1 Oryza sativa Japonica Group cultivar Nipponbare chromosome 4, IRGSP-1.0	30586382	30587160	779	-	64	TTA	TTA	LOC_Os03g19320.1	LOC_Os03g19320.1	Pack-TYPE
196	PIF	Oryza sativa	NC_029259.1 Oryza sativa Japonica Group cultivar Nipponbare chromosome 4, IRGSP-1.0	30981184	30990481	9298	+	44	TAA	TAA			Autonomous
197	PIF	Oryza sativa	NC_029259.1 Oryza sativa Japonica Group cultivar Nipponbare chromosome 4, IRGSP-1.0	31345279	31345598	320	-	33	ATT	ATT			non-Pack
198	PIF	Oryza sativa	NC_029259.1 Oryza sativa Japonica Group cultivar Nipponbare chromosome 4, IRGSP-1.0	31929381	31929721	341	+	2	TTC	TTC			non-Pack
200	PIF	Oryza sativa	NC_029259.1 Oryza sativa Japonica Group cultivar Nipponbare chromosome 4, IRGSP-1.0	33402971	33403638	668	+	22	TTA	TTA			non-Pack
201	PIF	Oryza sativa	NC_029260.1 Oryza sativa Japonica Group cultivar Nipponbare chromosome 5, IRGSP-1.0	370357	370805	449	+	23	TAA	TAA			non-Pack
27	PIF	Oryza sativa	NC_029260.1 Oryza sativa Japonica Group cultivar Nipponbare chromosome 5, IRGSP-1.0	972869	977645	4777	+	71	TAT	TAT	LOC_Os05g02720.1	LOC_Os05g02720.1	Pack-TYPE
202	PIF	Oryza sativa	NC_029260.1 Oryza sativa Japonica Group cultivar Nipponbare chromosome 5, IRGSP-1.0	1023747	1024049	303	+	7	TTA	TTA			non-Pack
92	PIF	Oryza sativa	NC_029260.1 Oryza sativa Japonica Group cultivar Nipponbare chromosome 5, IRGSP-1.0	6385845	6386697	853	+	64	CTA	CTA	LOC_Os03g19320.1	LOC_Os03g19320.1	Pack-TYPE
29	PIF	Oryza sativa	NC_029260.1 Oryza sativa Japonica Group cultivar Nipponbare chromosome 5, IRGSP-1.0	11300822	11309028	8207	+	45	TAG	TAG			Autonomous
204	PIF	Oryza sativa	NC_029260.1 Oryza sativa Japonica Group cultivar Nipponbare chromosome 5, IRGSP-1.0	13485134	13494552	9419	+	42	TAA	TAA	LOC_Os10g18920.1	LOC_Os10g18920.1	Pack-TYPE
30	PIF	Oryza sativa	NC_029260.1 Oryza sativa Japonica Group cultivar Nipponbare chromosome 5, IRGSP-1.0	13901002	13912202	11201	-	21	CTA	CTA			Autonomous
93	PIF	Oryza sativa	NC_029260.1 Oryza sativa Japonica Group cultivar Nipponbare chromosome 5, IRGSP-1.0	14728131	14728743	613	+	38	TTA	TTA			non-Pack
205	PIF	Oryza sativa	NC_029260.1 Oryza sativa Japonica Group cultivar Nipponbare chromosome 5, IRGSP-1.0	17032570	17032951	382	+	7	TAA	TAA			non-Pack
206	PIF	Oryza sativa	NC_029260.1 Oryza sativa Japonica Group cultivar Nipponbare chromosome 5, IRGSP-1.0	17642452	17642795	344	+	42	TGA	TGA			non-Pack
207	PIF	Oryza sativa	NC_029260.1 Oryza sativa Japonica Group cultivar Nipponbare chromosome 5, IRGSP-1.0	19755545	19755860	316	-	24	ATT	ATT			non-Pack
208	PIF	Oryza sativa	NC_029260.1 Oryza sativa Japonica Group cultivar Nipponbare chromosome 5, IRGSP-1.0	20540803	20549659	8857	+	48	TTA	TTA			Autonomous
209	PIF	Oryza sativa	NC_029260.1 Oryza sativa Japonica Group cultivar Nipponbare chromosome 5, IRGSP-1.0	20758754	20759063	310	-	44	TAA	TAA			non-Pack
210	PIF	Oryza sativa	NC_029260.1 Oryza sativa Japonica Group cultivar Nipponbare chromosome 5, IRGSP-1.0	24701183	24706045	4863	+	70	ATT	ATT	LOC_Os05g42240.1	LOC_Os05g42240.1	Pack-TYPE
211	PIF	Oryza sativa	NC_029260.1 Oryza sativa Japonica Group cultivar Nipponbare chromosome 5, IRGSP-1.0	26332744	26333081	338	-	48	TAA	TAA			non-Pack
212	PIF	Oryza sativa	NC_029261.1 Oryza sativa Japonica Group cultivar Nipponbare chromosome 6, IRGSP-1.0	124423	124741	319	-	68	TTA	TTA			non-Pack
213	PIF	Oryza sativa	NC_029261.1 Oryza sativa Japonica Group cultivar Nipponbare chromosome 6, IRGSP-1.0	1585855	1586169	315	+	24	ATT	ATT			non-Pack
214	PIF	Oryza sativa	NC_029261.1 Oryza sativa Japonica Group cultivar Nipponbare chromosome 6, IRGSP-1.0	2476355	2476673	319	-	0	TGA	TGA			non-Pack
95	PIF	Oryza sativa	NC_029261.1 Oryza sativa Japonica Group cultivar Nipponbare chromosome 6, IRGSP-1.0	3298510	3299183	674	-	64	TAA	TAA	LOC_Os03g19320.1	LOC_Os03g19320.1	Pack-TYPE
96	PIF	Oryza sativa	NC_029261.1 Oryza sativa Japonica Group cultivar Nipponbare chromosome 6, IRGSP-1.0	4602786	4608216	5431	+	0	TTA	TTA			Autonomous
215	PIF	Oryza sativa	NC_029261.1 Oryza sativa Japonica Group cultivar Nipponbare chromosome 6, IRGSP-1.0	5654981	5655348	368	+	27	TAA	TAA			non-Pack
97	PIF	Oryza sativa	NC_029261.1 Oryza sativa Japonica Group cultivar Nipponbare chromosome 6, IRGSP-1.0	7610223	7611003	781	+	64	TAA	TAA	LOC_Os03g19320.1	LOC_Os03g19320.1	Pack-TYPE
219	PIF	Oryza sativa	NC_029261.1 Oryza sativa Japonica Group cultivar Nipponbare chromosome 6, IRGSP-1.0	8927959	8928355	397	+	7	TTA	TTA			non-Pack
98	PIF	Oryza sativa	NC_029261.1 Oryza sativa Japonica Group cultivar Nipponbare chromosome 6, IRGSP-1.0	12805220	12805994	775	-	64	TTA	TTA			non-Pack
221	PIF	Oryza sativa	NC_029261.1 Oryza sativa Japonica Group cultivar Nipponbare chromosome 6, IRGSP-1.0	13494690	13494996	307	-	44	TAA	TAA			non-Pack
32	PIF	Oryza sativa	NC_029261.1 Oryza sativa Japonica Group cultivar Nipponbare chromosome 6, IRGSP-1.0	15022499	15030085	7587	-	51	CTA	CTA			Autonomous
222	PIF	Oryza sativa	NC_029261.1 Oryza sativa Japonica Group cultivar Nipponbare chromosome 6, IRGSP-1.0	15096741	15103597	6857	-	51	CCT	CTA	ChrUn.fgenesh.mRNA.27	ChrUn.fgenesh.mRNA.27	Pack-TYPE
223	PIF	Oryza sativa	NC_029261.1 Oryza sativa Japonica Group cultivar Nipponbare chromosome 6, IRGSP-1.0	15355543	15355866	324	-	23	TTA	TTA			non-Pack
224	PIF	Oryza sativa	NC_029261.1 Oryza sativa Japonica Group cultivar Nipponbare chromosome 6, IRGSP-1.0	15933324	15933732	409	-	64	TTA	TTA			non-Pack
225	PIF	Oryza sativa	NC_029261.1 Oryza sativa Japonica Group cultivar Nipponbare chromosome 6, IRGSP-1.0	17108916	17109592	677	-	64	TTA	TTA	LOC_Os12g15480.1	LOC_Os12g15480.1	Pack-TYPE
226	PIF	Oryza sativa	NC_029261.1 Oryza sativa Japonica Group cultivar Nipponbare chromosome 6, IRGSP-1.0	17492331	17492649	319	-	0	TTA	TTA			non-Pack
33	PIF	Oryza sativa	NC_029261.1 Oryza sativa Japonica Group cultivar Nipponbare chromosome 6, IRGSP-1.0	23088462	23092769	4308	+	75	TTA	TTA			Autonomous
227	PIF	Oryza sativa	NC_029261.1 Oryza sativa Japonica Group cultivar Nipponbare chromosome 6, IRGSP-1.0	23332144	23332470	327	+	24	ATG	ATG			non-Pack
228	PIF	Oryza sativa	NC_029261.1 Oryza sativa Japonica Group cultivar Nipponbare chromosome 6, IRGSP-1.0	23430358	23436168	5811	-	12	TAA	TAA			Autonomous
229	PIF	Oryza sativa	NC_029261.1 Oryza sativa Japonica Group cultivar Nipponbare chromosome 6, IRGSP-1.0	24788249	24788575	327	+	24	TAT	TAT			non-Pack
230	PIF	Oryza sativa	NC_029261.1 Oryza sativa Japonica Group cultivar Nipponbare chromosome 6, IRGSP-1.0	26181095	26181432	338	+	23	TTA	TTA			non-Pack
231	PIF	Oryza sativa	NC_029261.1 Oryza sativa Japonica Group cultivar Nipponbare chromosome 6, IRGSP-1.0	26293571	26293912	342	+	23	GAA	GAA			non-Pack
99	PIF	Oryza sativa	NC_029261.1 Oryza sativa Japonica Group cultivar Nipponbare chromosome 6, IRGSP-1.0	27062277	27062895	619	+	20	TCA	TCA	LOC_Os06g44790.1	LOC_Os06g44790.1	Pack-TYPE
232	PIF	Oryza sativa	NC_029261.1 Oryza sativa Japonica Group cultivar Nipponbare chromosome 6, IRGSP-1.0	27890864	27891268	405	+	60	TCA	TCA			non-Pack
233	PIF	Oryza sativa	NC_029261.1 Oryza sativa Japonica Group cultivar Nipponbare chromosome 6, IRGSP-1.0	30178843	30179169	327	-	24	AAT	AAT			non-Pack
235	PIF	Oryza sativa	NC_029262.1 Oryza sativa Japonica Group cultivar Nipponbare chromosome 7, IRGSP-1.0	1024496	1039133	14638	+	2	TTG	TTG			Autonomous
237	PIF	Oryza sativa	NC_029262.1 Oryza sativa Japonica Group cultivar Nipponbare chromosome 7, IRGSP-1.0	2096184	2096509	326	+	24	TTA	TTA			non-Pack
238	PIF	Oryza sativa	NC_029262.1 Oryza sativa Japonica Group cultivar Nipponbare chromosome 7, IRGSP-1.0	3167830	3170633	2804	-	12	TAA	TAA			Autonomous
100	PIF	Oryza sativa	NC_029262.1 Oryza sativa Japonica Group cultivar Nipponbare chromosome 7, IRGSP-1.0	5060696	5061593	898	+	64	TGA	TGA	LOC_Os03g19320.1	LOC_Os03g19320.1	Pack-TYPE
239	PIF	Oryza sativa	NC_029262.1 Oryza sativa Japonica Group cultivar Nipponbare chromosome 7, IRGSP-1.0	5139000	5139319	320	-	24	ATA	ATA			non-Pack
240	PIF	Oryza sativa	NC_029262.1 Oryza sativa Japonica Group cultivar Nipponbare chromosome 7, IRGSP-1.0	8893545	8894351	807	-	64	TAA	TAA	LOC_Os03g19320.1	LOC_Os03g19320.1	Pack-TYPE
242	PIF	Oryza sativa	NC_029262.1 Oryza sativa Japonica Group cultivar Nipponbare chromosome 7, IRGSP-1.0	13207216	13207563	348	+	48	TTA	TTA			non-Pack
243	PIF	Oryza sativa	NC_029262.1 Oryza sativa Japonica Group cultivar Nipponbare chromosome 7, IRGSP-1.0	13308468	13308794	327	-	24	TAT	TAT			non-Pack
102	PIF	Oryza sativa	NC_029262.1 Oryza sativa Japonica Group cultivar Nipponbare chromosome 7, IRGSP-1.0	15924600	15925149	550	+	38	TTA	TTA			non-Pack
244	PIF	Oryza sativa	NC_029262.1 Oryza sativa Japonica Group cultivar Nipponbare chromosome 7, IRGSP-1.0	16003833	16007965	4133	+	74	ATT	ATT			Autonomous
103	PIF	Oryza sativa	NC_029262.1 Oryza sativa Japonica Group cultivar Nipponbare chromosome 7, IRGSP-1.0	16165335	16166291	957	+	38	TTA	TTA	LOC_Os07g27710.1	LOC_Os12g14660.1	Pack-TYPE
36	PIF	Oryza sativa	NC_029262.1 Oryza sativa Japonica Group cultivar Nipponbare chromosome 7, IRGSP-1.0	16572905	16577971	5067	-	51	CTA	CTA			non-Pack
245	PIF	Oryza sativa	NC_029262.1 Oryza sativa Japonica Group cultivar Nipponbare chromosome 7, IRGSP-1.0	18082867	18083264	398	+	64	TTA	TTA			non-Pack
246	PIF	Oryza sativa	NC_029262.1 Oryza sativa Japonica Group cultivar Nipponbare chromosome 7, IRGSP-1.0	22061666	22062002	337	+	2	TGG	TGG			non-Pack
247	PIF	Oryza sativa	NC_029262.1 Oryza sativa Japonica Group cultivar Nipponbare chromosome 7, IRGSP-1.0	24104822	24115033	10212	+	33	ATG	ATG			Autonomous
104	PIF	Oryza sativa	NC_029262.1 Oryza sativa Japonica Group cultivar Nipponbare chromosome 7, IRGSP-1.0	25783701	25784566	866	+	64	TTA	TTA			non-Pack
249	PIF	Oryza sativa	NC_029262.1 Oryza sativa Japonica Group cultivar Nipponbare chromosome 7, IRGSP-1.0	29064063	29065627	1565	+	27	TAA	TAA			Autonomous
250	PIF	Oryza sativa	NC_029262.1 Oryza sativa Japonica Group cultivar Nipponbare chromosome 7, IRGSP-1.0	29381837	29382163	327	+	24	AAT	AAT			non-Pack
251	PIF	Oryza sativa	NC_029263.1 Oryza sativa Japonica Group cultivar Nipponbare chromosome 8, IRGSP-1.0	634914	635247	334	-	27	TTA	TTA			non-Pack
252	PIF	Oryza sativa	NC_029263.1 Oryza sativa Japonica Group cultivar Nipponbare chromosome 8, IRGSP-1.0	2573226	2585133	11908	+	20	CTC	CTC	LOC_Os08g05020.1	LOC_Os08g05020.1	Pack-TYPE
105	PIF	Oryza sativa	NC_029263.1 Oryza sativa Japonica Group cultivar Nipponbare chromosome 8, IRGSP-1.0	3273591	3274441	851	+	64	TAA	TAA			non-Pack
39	PIF	Oryza sativa	NC_029263.1 Oryza sativa Japonica Group cultivar Nipponbare chromosome 8, IRGSP-1.0	4091230	4091636	407	+	119	TTA	TTA			non-Pack
253	PIF	Oryza sativa	NC_029263.1 Oryza sativa Japonica Group cultivar Nipponbare chromosome 8, IRGSP-1.0	4540974	4541283	310	-	44	TTA	TTA			non-Pack
255	PIF	Oryza sativa	NC_029263.1 Oryza sativa Japonica Group cultivar Nipponbare chromosome 8, IRGSP-1.0	6166561	6166905	345	+	23	TAT	TAT			non-Pack
256	PIF	Oryza sativa	NC_029263.1 Oryza sativa Japonica Group cultivar Nipponbare chromosome 8, IRGSP-1.0	8817695	8817996	302	-	7	TTA	TTA			non-Pack
42	PIF	Oryza sativa	NC_029263.1 Oryza sativa Japonica Group cultivar Nipponbare chromosome 8, IRGSP-1.0	11678931	11686926	7996	+	51	TAG	TAG			Autonomous
257	PIF	Oryza sativa	NC_029263.1 Oryza sativa Japonica Group cultivar Nipponbare chromosome 8, IRGSP-1.0	18884790	18885107	318	+	7	TAA	TAA			non-Pack
258	PIF	Oryza sativa	NC_029263.1 Oryza sativa Japonica Group cultivar Nipponbare chromosome 8, IRGSP-1.0	19728216	19728583	368	+	27	TAA	TAA			non-Pack
259	PIF	Oryza sativa	NC_029263.1 Oryza sativa Japonica Group cultivar Nipponbare chromosome 8, IRGSP-1.0	19735267	19735614	348	-	2	CTA	CTA			non-Pack
260	PIF	Oryza sativa	NC_029263.1 Oryza sativa Japonica Group cultivar Nipponbare chromosome 8, IRGSP-1.0	23435371	23435714	344	+	42	TAA	TAA			non-Pack
261	PIF	Oryza sativa	NC_029263.1 Oryza sativa Japonica Group cultivar Nipponbare chromosome 8, IRGSP-1.0	24629570	24629919	350	-	2	TAT	TAT			non-Pack
45	PIF	Oryza sativa	NC_029263.1 Oryza sativa Japonica Group cultivar Nipponbare chromosome 8, IRGSP-1.0	24812580	24814885	2306	+	89	TAA	TAA			Autonomous
262	PIF	Oryza sativa	NC_029263.1 Oryza sativa Japonica Group cultivar Nipponbare chromosome 8, IRGSP-1.0	27615752	27616071	320	+	68	TAA	TAA			non-Pack
46	PIF	Oryza sativa	NC_029264.1 Oryza sativa Japonica Group cultivar Nipponbare chromosome 9, IRGSP-1.0	3678740	3683837	5098	-	51	CTA	CTA			non-Pack
264	PIF	Oryza sativa	NC_029264.1 Oryza sativa Japonica Group cultivar Nipponbare chromosome 9, IRGSP-1.0	7903260	7903569	310	-	7	TTA	TTA			non-Pack
265	PIF	Oryza sativa	NC_029264.1 Oryza sativa Japonica Group cultivar Nipponbare chromosome 9, IRGSP-1.0	8732991	8733336	346	+	2	CAG	CAG			non-Pack
266	PIF	Oryza sativa	NC_029264.1 Oryza sativa Japonica Group cultivar Nipponbare chromosome 9, IRGSP-1.0	8893515	8894223	709	+	44	TAA	TAA	LOC_Os03g50720.1	LOC_Os03g50720.1	Pack-TYPE
48	PIF	Oryza sativa	NC_029264.1 Oryza sativa Japonica Group cultivar Nipponbare chromosome 9, IRGSP-1.0	13556588	13568540	11953	+	18	ATG	ATG			Autonomous
49	PIF	Oryza sativa	NC_029264.1 Oryza sativa Japonica Group cultivar Nipponbare chromosome 9, IRGSP-1.0	15880086	15882385	2300	+	89	TTA	TTA			Autonomous
267	PIF	Oryza sativa	NC_029264.1 Oryza sativa Japonica Group cultivar Nipponbare chromosome 9, IRGSP-1.0	17910391	17911423	1033	-	100	AAA	AAA			non-Pack
268	PIF	Oryza sativa	NC_029264.1 Oryza sativa Japonica Group cultivar Nipponbare chromosome 9, IRGSP-1.0	18408182	18408579	398	+	7	TAA	TAA			non-Pack
269	PIF	Oryza sativa	NC_029264.1 Oryza sativa Japonica Group cultivar Nipponbare chromosome 9, IRGSP-1.0	20598965	20599545	581	+	70	CTT	CTT			non-Pack
270	PIF	Oryza sativa	NC_029265.1 Oryza sativa Japonica Group cultivar Nipponbare chromosome 10, IRGSP-1.0	2622493	2635615	13123	+	12	TAA	TAA			Autonomous
271	PIF	Oryza sativa	NC_029265.1 Oryza sativa Japonica Group cultivar Nipponbare chromosome 10, IRGSP-1.0	4293475	4293801	327	+	24	TAT	TAT			non-Pack
273	PIF	Oryza sativa	NC_029265.1 Oryza sativa Japonica Group cultivar Nipponbare chromosome 10, IRGSP-1.0	6251523	6251860	338	+	44	TAA	TAA			non-Pack
274	PIF	Oryza sativa	NC_029265.1 Oryza sativa Japonica Group cultivar Nipponbare chromosome 10, IRGSP-1.0	6253496	6253826	331	-	24	AAT	AAT			non-Pack
50	PIF	Oryza sativa	NC_029265.1 Oryza sativa Japonica Group cultivar Nipponbare chromosome 10, IRGSP-1.0	7347650	7347976	327	-	33	ATA	ATA			non-Pack
275	PIF	Oryza sativa	NC_029265.1 Oryza sativa Japonica Group cultivar Nipponbare chromosome 10, IRGSP-1.0	9509471	9509858	388	+	64	TTA	TTA			non-Pack
276	PIF	Oryza sativa	NC_029265.1 Oryza sativa Japonica Group cultivar Nipponbare chromosome 10, IRGSP-1.0	12769839	12770147	309	+	7	TTA	TTA			non-Pack
109	PIF	Oryza sativa	NC_029265.1 Oryza sativa Japonica Group cultivar Nipponbare chromosome 10, IRGSP-1.0	16943883	16949506	5624	-	0	TAA	TAA			Autonomous
278	PIF	Oryza sativa	NC_029265.1 Oryza sativa Japonica Group cultivar Nipponbare chromosome 10, IRGSP-1.0	17680632	17680958	327	+	24	TAA	TAA			non-Pack
280	PIF	Oryza sativa	NC_029265.1 Oryza sativa Japonica Group cultivar Nipponbare chromosome 10, IRGSP-1.0	19596292	19607747	11456	+	23	TAA	TAA			Autonomous
281	PIF	Oryza sativa	NC_029265.1 Oryza sativa Japonica Group cultivar Nipponbare chromosome 10, IRGSP-1.0	20605641	20606814	1174	+	100	TAT	TAT			non-Pack
282	PIF	Oryza sativa	NC_029265.1 Oryza sativa Japonica Group cultivar Nipponbare chromosome 10, IRGSP-1.0	22171070	22171627	558	+	60	TTA	TTA	LOC_Os08g14890.1	LOC_Os08g14890.1	Pack-TYPE
283	PIF	Oryza sativa	NC_029265.1 Oryza sativa Japonica Group cultivar Nipponbare chromosome 10, IRGSP-1.0	22179348	22179693	346	-	23	TCA	TCA			non-Pack
287	PIF	Oryza sativa	NC_029266.1 Oryza sativa Japonica Group cultivar Nipponbare chromosome 11, IRGSP-1.0	8986954	8987263	310	-	7	TTA	TTA			non-Pack
288	PIF	Oryza sativa	NC_029266.1 Oryza sativa Japonica Group cultivar Nipponbare chromosome 11, IRGSP-1.0	10563559	10563904	346	-	23	TCT	TCT			non-Pack
289	PIF	Oryza sativa	NC_029266.1 Oryza sativa Japonica Group cultivar Nipponbare chromosome 11, IRGSP-1.0	13912247	13912579	333	+	24	TAT	TAT			non-Pack
56	PIF	Oryza sativa	NC_029266.1 Oryza sativa Japonica Group cultivar Nipponbare chromosome 11, IRGSP-1.0	14516704	14517660	957	+	104	TTA	TTA	LOC_Os11g25470.1	LOC_Os11g25470.1	Pack-TYPE
111	PIF	Oryza sativa	NC_029266.1 Oryza sativa Japonica Group cultivar Nipponbare chromosome 11, IRGSP-1.0	17824594	17825230	637	-	38	TTA	TTA			non-Pack
290	PIF	Oryza sativa	NC_029266.1 Oryza sativa Japonica Group cultivar Nipponbare chromosome 11, IRGSP-1.0	18164268	18164594	327	-	24	ATG	ATG			non-Pack
291	PIF	Oryza sativa	NC_029266.1 Oryza sativa Japonica Group cultivar Nipponbare chromosome 11, IRGSP-1.0	18786581	18786979	399	+	72	TTA	TTA			non-Pack
293	PIF	Oryza sativa	NC_029266.1 Oryza sativa Japonica Group cultivar Nipponbare chromosome 11, IRGSP-1.0	21673528	21673872	345	-	2	CTT	CTT			non-Pack
294	PIF	Oryza sativa	NC_029266.1 Oryza sativa Japonica Group cultivar Nipponbare chromosome 11, IRGSP-1.0	23050413	23050810	398	-	64	TTA	TTA			non-Pack
112	PIF	Oryza sativa	NC_029266.1 Oryza sativa Japonica Group cultivar Nipponbare chromosome 11, IRGSP-1.0	23070982	23071900	919	+	64	TTA	TTA	LOC_Os03g19320.1	LOC_Os03g19320.1	Pack-TYPE
296	PIF	Oryza sativa	NC_029267.1 Oryza sativa Japonica Group cultivar Nipponbare chromosome 12, IRGSP-1.0	1784441	1784767	327	+	24	TAT	TAT			non-Pack
297	PIF	Oryza sativa	NC_029267.1 Oryza sativa Japonica Group cultivar Nipponbare chromosome 12, IRGSP-1.0	3449051	3449390	340	+	2	TAA	TAA			non-Pack
299	PIF	Oryza sativa	NC_029267.1 Oryza sativa Japonica Group cultivar Nipponbare chromosome 12, IRGSP-1.0	7126228	7127238	1011	+	33	ATT	ATT			non-Pack
59	PIF	Oryza sativa	NC_029267.1 Oryza sativa Japonica Group cultivar Nipponbare chromosome 12, IRGSP-1.0	8689229	8691271	2043	-	75	ATA	ATA			Autonomous
300	PIF	Oryza sativa	NC_029267.1 Oryza sativa Japonica Group cultivar Nipponbare chromosome 12, IRGSP-1.0	9499440	9499766	327	-	33	ATT	ATT			non-Pack
301	PIF	Oryza sativa	NC_029267.1 Oryza sativa Japonica Group cultivar Nipponbare chromosome 12, IRGSP-1.0	10868158	10869798	1641	-	44	TTA	TTA	LOC_Os12g18750.1	LOC_Os12g18750.1	Pack-TYPE
[truncated: 3,063 more rows]

## Sheet: E
Tab E. Number of elements identified by packFinder and their functional designations. (At = Arabidopsis thaliana; Os = Oryza sativa; Zm = Zea mays).
[truncated: 10 more rows]

[truncated: 6 more sheets: F, G, H, I, J, K]
